# Supplementary material for: Bis(hydrogen l-glutamato)palladium(II)
Source: Acta Crystallogr Sect E Struct Rep Online. 2011 Sep 14;67(Pt 10):m1362. doi: 10.1107/S1600536811035860 (PMC3201544; doi:10.1107/S1600536811035860)
Supplement: Supplementary file 1 [file e-67-m1362-sup1.cif]

##############################################################################
#                                                                            #
# This CIF contains the data in a paper accepted for publication in          #
# Acta Crystallographica Section E. It conforms to the requirements of       #
# Notes for Authors for Acta Crystallographica Section E, and has been       #
# peer reviewed under the auspices of the IUCr Commission on Journals.       #
#                                                                            #
# Full details of the Crystallographic Information File format               #
# are given in the paper "The Crystallographic Information File (CIF):       #
# a New Standard Archive File for Crystallography" by S. R. Hall, F. H.      #
# Allen and I. D. Brown [Acta Cryst. (1991), A47, 655-685].                  #
#                                                                            #
# The current version of the core CIF dictionary is obtainable from          #
# ftp://ftp.iucr.org/pub/cif_core.dic.                                       #
#                                                                            #
# Software is freely available for graphical display of the structure(s)     #
# in this CIF. For information consult the CIF software page                 #
# http://www.iucr.org/resources/cif/software.                                #
#                                                                            #
# This file may be used for bona fide research purposes within the           #
# scientific community so long as proper attribution is given to the journal # 
# article from which it was obtained.                                        #
#                                                                            #
##############################################################################
data_I
_audit_creation_method     SHELXL-97
_chemical_name_systematic     'Bis(hydrogen L-glutamato)palladium(II)'
_chemical_name_common     'Palladium di(hydrogen L-glutamate)'
_chemical_formula_moiety     'C10 H16 N2 O8 Pd'
_chemical_formula_sum     'C10 H16 N2 O8 Pd'
_chemical_formula_iupac     '[Pd (C5 H8 N O4)2]'
_chemical_formula_weight     398.66
_chemical_melting_point     ?
_symmetry_cell_setting     triclinic
_symmetry_space_group_name_H-M     'P 1'
_symmetry_space_group_name_hall     'P 1'
loop_
    _symmetry_equiv_pos_as_xyz
    'x, y, z'
_cell_length_a     4.8858(3)
_cell_length_b     5.1605(4)
_cell_length_c     13.3651(9)
_cell_angle_alpha     93.725(6)
_cell_angle_beta     99.734(6)
_cell_angle_gamma     104.245(6)
_cell_volume     319.90(4)
_cell_formula_units_Z     1
_cell_measurement_reflns_used     7673
_cell_measurement_theta_min     3.11
_cell_measurement_theta_max     29.28
_cell_measurement_temperature     200
_exptl_crystal_description     prism
_exptl_crystal_colour     yellow
_exptl_crystal_size_max     .17
_exptl_crystal_size_mid     .06
_exptl_crystal_size_min     .04
_exptl_crystal_density_diffrn     2.0701
_exptl_crystal_density_meas     ?
_exptl_crystal_density_method     'not measured'
_exptl_crystal_F_000     201
_exptl_absorpt_coefficient_mu     1.493
_exptl_absorpt_correction_type     integration
_exptl_absorpt_process_details     '(<i>X-RED</i>; Stoe & Cie, 2009)'
_exptl_absorpt_correction_T_min     0.8060
_exptl_absorpt_correction_T_max     0.9725
_exptl_special_details
;
;
_diffrn_ambient_temperature     200(2)
_diffrn_radiation_type     'Mo K\a'
_diffrn_radiation_wavelength     0.71073
_diffrn_radiation_monochromator     'plane graphite'
_diffrn_measurement_device_type     'Stoe IPDS 2T'
_diffrn_measurement_device     '2-circle goniometer'
_diffrn_measurement_method     '\w-scans'
_diffrn_detector_area_resol_mean     6.67
_diffrn_reflns_number     4724
_diffrn_reflns_av_R_equivalents     0.0439
_diffrn_reflns_av_sigmaI/netI     0.0458
_diffrn_reflns_theta_min     3.11
_diffrn_reflns_theta_max     25.99
_diffrn_reflns_theta_full     26.00
_diffrn_measured_fraction_theta_max     0.999
_diffrn_measured_fraction_theta_full     0.999
_diffrn_reflns_limit_h_min     -6
_diffrn_reflns_limit_h_max     6
_diffrn_reflns_limit_k_min     -6
_diffrn_reflns_limit_k_max     6
_diffrn_reflns_limit_l_min     -16
_diffrn_reflns_limit_l_max     16
_refine_special_details
;
Refinement of <i>F</i>^2^ against ALL reflections. The weighted <i>R</i>-factor
<i>wR</i> and goodness of fit <i>S</i> are based on <i>F</i>^2^, conventional
<i>R</i>-factors <i>R</i> are based on <i>F</i>, with <i>F</i> set to zero for
negative <i>F</i>^2^. The threshold expression of <i>F</i>^2^ >
\s(<i>F</i>^2^) is used only for calculating <i>R</i>-factors(gt) <i>etc</i>.
and is not relevant to the choice of reflections for refinement.
<i>R</i>-factors based on <i>F</i>^2^ are statistically about twice as large
as those based on <i>F</i>, and <i>R</i>- factors based on ALL data will be
even larger.
;
_reflns_number_total     2406
_reflns_number_gt     2389
_reflns_threshold_expression     >2sigma(I)
_refine_ls_structure_factor_coef     Fsqd
_refine_ls_matrix_type     full
_refine_ls_R_factor_all     0.0298
_refine_ls_R_factor_gt     0.0292
_refine_ls_wR_factor_gt     0.0660
_refine_ls_wR_factor_ref     0.0663
_refine_ls_goodness_of_fit_ref     1.043
_refine_ls_restrained_S_all     1.041
_refine_ls_number_reflns     2406
_refine_ls_number_parameters     208
_refine_ls_number_restraints     9
_refine_ls_hydrogen_treatment     mixed
_refine_ls_weighting_scheme     calc
_refine_ls_weighting_details
         'calc w=1/[\s^2^(Fo^2^)+(0.0356P)^2^+0.1842P] where P=(Fo^2^+2Fc^2^)/3'
_atom_sites_solution_hydrogens     geom
_atom_sites_solution_primary     direct
_atom_sites_solution_secondary     difmap
_refine_ls_shift/su_max     0.000
_refine_ls_shift/su_mean     0.000
_refine_diff_density_max     0.371
_refine_diff_density_min     -0.744
_refine_ls_extinction_method     none
_refine_ls_extinction_coef     ?
_refine_ls_abs_structure_details     'Flack (1983), 1146 Friedel pairs'
_refine_ls_abs_structure_Flack     -0.02(4)
loop_
    _atom_type_symbol
    _atom_type_description
    _atom_type_scat_dispersion_real
    _atom_type_scat_dispersion_imag
    _atom_type_scat_source
    C C 0.0033 0.0016 'International Tables Vol C Tables 4.2.6.8 and 6.1.1.4'
    H H 0.0000 0.0000 'International Tables Vol C Tables 4.2.6.8 and 6.1.1.4'
    N N 0.0061 0.0033 'International Tables Vol C Tables 4.2.6.8 and 6.1.1.4'
    O O 0.0106 0.0060 'International Tables Vol C Tables 4.2.6.8 and 6.1.1.4'
    Pd Pd -0.9988 1.0072 'International Tables Vol C Tables 4.2.6.8 and 6.1.1.4'
_computing_data_collection     'X-AREA (Stoe & Cie, 2009)'
_computing_cell_refinement     'X-AREA (Stoe & Cie, 2009)'
_computing_data_reduction     'X-RED (Stoe & Cie, 2009)'
_computing_structure_solution     'SHELXS-97 (Sheldrick, 2008)'
_computing_structure_refinement     'SHELXL-97 (Sheldrick, 2008)'
_computing_molecular_graphics     'DIAMOND (Brandenburg, 2009)'
_computing_publication_material
                           'SHELXL-97 (Sheldrick, 2008) and PLATON (Spek, 2009)'
loop_
    _atom_site_type_symbol
    _atom_site_label
    _atom_site_fract_x
    _atom_site_fract_y
    _atom_site_fract_z
    _atom_site_U_iso_or_equiv
    _atom_site_adp_type
    _atom_site_calc_flag
    _atom_site_refinement_flags
    _atom_site_occupancy
    _atom_site_symmetry_multiplicity
    _atom_site_disorder_assembly
    _atom_site_disorder_group
    C C1 0.649(3) 0.240(2) 0.7428(9) 0.020(3) Uani d . 1 1 . .
    C C2 0.478(2) -0.043(2) 0.7031(8) 0.015(2) Uani d . 1 1 . .
    H H3 0.6076 -0.1464 0.6791 0.017 Uiso calc R 1 1 . .
    C C3 0.2260(11) -0.0501(11) 0.6139(4) 0.0219(11) Uani d . 1 1 . .
    H H4 0.1138 -0.2395 0.5939 0.026 Uiso calc R 1 1 . .
    H H5 0.0971 0.0487 0.6394 0.026 Uiso calc R 1 1 . .
    C C4 0.3130(13) 0.0694(11) 0.5184(4) 0.0234(11) Uani d . 1 1 . .
    H H6 0.1410 0.1014 0.4755 0.028 Uiso calc R 1 1 . .
    H H7 0.4546 0.2460 0.5398 0.028 Uiso calc R 1 1 . .
    C C5 0.4388(11) -0.1010(11) 0.4554(4) 0.0224(11) Uani d . 1 1 . .
    C C6 -0.125(2) 0.009(2) 1.0111(8) 0.018(2) Uani d . 1 1 . .
    C C7 0.098(2) 0.272(2) 1.0603(9) 0.019(2) Uani d . 1 1 . .
    H H11 0.2662 0.2244 1.1017 0.023 Uiso calc R 1 1 . .
    C C8 -0.0210(12) 0.4448(10) 1.1299(4) 0.0213(11) Uani d . 1 1 . .
    H H12 -0.2096 0.4604 1.0938 0.026 Uiso calc R 1 1 . .
    H H13 0.1110 0.6279 1.1447 0.026 Uiso calc R 1 1 . .
    C C9 -0.0580(13) 0.3289(13) 1.2308(4) 0.0249(12) Uani d . 1 1 . .
    H H14 -0.1794 0.1414 1.2162 0.030 Uiso calc R 1 1 . .
    H H15 0.1325 0.3254 1.2694 0.030 Uiso calc R 1 1 . .
    C C10 -0.1944(12) 0.4914(11) 1.2950(4) 0.0210(11) Uani d . 1 1 . .
    N N1 0.345(2) -0.179(2) 0.7842(7) 0.018(2) Uani d D 1 1 . .
    H H2 0.464(16) -0.25(2) 0.820(7) 0.022 Uiso d D 1 1 . .
    H H1 0.196(12) -0.311(12) 0.767(7) 0.022 Uiso d D 1 1 . .
    N N2 0.194(2) 0.405(2) 0.9716(8) 0.020(2) Uani d D 1 1 . .
    H H10 0.054(15) 0.46(2) 0.944(8) 0.024 Uiso d D 1 1 . .
    H H9 0.346(13) 0.526(13) 0.999(7) 0.024 Uiso d D 1 1 . .
    O O1 0.5808(17) 0.3460(16) 0.8246(6) 0.023(2) Uani d . 1 1 . .
    O O2 0.8325(17) 0.3614(16) 0.6976(6) 0.0259(16) Uani d . 1 1 . .
    O O3 0.3977(9) -0.0697(8) 0.3575(3) 0.0278(8) Uani d D 1 1 . .
    H H8 0.503(13) -0.150(12) 0.328(5) 0.033 Uiso d D 1 1 . .
    O O4 0.5723(10) -0.2598(10) 0.4909(3) 0.0289(9) Uani d . 1 1 . .
    O O5 -0.0695(16) -0.1097(14) 0.9320(6) 0.0206(18) Uani d . 1 1 . .
    O O6 -0.3437(17) -0.0908(16) 1.0453(6) 0.0237(15) Uani d . 1 1 . .
    O O7 -0.1369(9) 0.4718(8) 1.3941(3) 0.0267(8) Uani d D 1 1 . .
    H H16 -0.220(15) 0.553(12) 1.432(5) 0.032 Uiso d D 1 1 . .
    O O8 -0.3538(9) 0.6250(9) 1.2573(3) 0.0319(9) Uani d . 1 1 . .
    Pd Pd 0.26234(18) 0.11739(15) 0.87796(9) 0.01627(10) Uani d . 1 1 . .
loop_
    _atom_site_aniso_label
    _atom_site_aniso_U_11
    _atom_site_aniso_U_22
    _atom_site_aniso_U_33
    _atom_site_aniso_U_12
    _atom_site_aniso_U_13
    _atom_site_aniso_U_23
    C1 0.021(6) 0.011(5) 0.029(6) 0.004(4) 0.005(5) -0.001(4)
    C2 0.007(4) 0.025(4) 0.014(4) 0.007(3) 0.004(3) 0.003(3)
    C3 0.017(2) 0.026(3) 0.023(3) 0.007(2) 0.003(2) 0.000(2)
    C4 0.027(3) 0.024(3) 0.021(3) 0.011(2) 0.005(2) 0.002(2)
    C5 0.017(3) 0.025(3) 0.022(3) -0.001(2) 0.004(2) 0.001(2)
    C6 0.014(5) 0.024(6) 0.015(5) 0.009(5) -0.001(4) 0.001(4)
    C7 0.012(4) 0.016(4) 0.027(4) 0.000(3) 0.002(3) -0.003(3)
    C8 0.028(3) 0.017(2) 0.020(3) 0.004(2) 0.010(2) -0.001(2)
    C9 0.027(3) 0.027(3) 0.023(3) 0.009(3) 0.008(3) 0.001(2)
    C10 0.021(3) 0.026(3) 0.019(3) 0.007(2) 0.008(2) 0.003(2)
    N1 0.020(5) 0.016(5) 0.018(4) 0.004(4) 0.006(4) -0.009(3)
    N2 0.015(5) 0.022(5) 0.027(5) 0.005(4) 0.006(4) 0.013(4)
    O1 0.028(4) 0.023(5) 0.019(4) 0.010(4) 0.003(3) -0.006(4)
    O2 0.024(3) 0.023(3) 0.029(3) -0.001(2) 0.011(2) -0.001(2)
    O3 0.037(2) 0.033(2) 0.0169(18) 0.0129(18) 0.0092(16) 0.0034(16)
    O4 0.035(3) 0.038(3) 0.021(2) 0.022(2) 0.0092(19) 0.003(2)
    O5 0.018(4) 0.013(4) 0.031(4) 0.000(3) 0.010(3) 0.002(3)
    O6 0.021(3) 0.024(3) 0.026(3) 0.003(2) 0.007(2) 0.004(2)
    O7 0.031(2) 0.035(2) 0.0165(18) 0.0136(18) 0.0065(16) -0.0001(16)
    O8 0.035(2) 0.048(3) 0.020(2) 0.023(2) 0.0071(17) 0.0018(18)
    Pd 0.01683(17) 0.01537(15) 0.01715(16) 0.00487(11) 0.00451(11) -0.00026(10)
_geom_special_details
;
All e.s.d.'s (except the e.s.d. in the dihedral angle between two l.s. planes)
are estimated using the full covariance matrix. The cell e.s.d.'s are taken
into account individually in the estimation of e.s.d.'s in distances, angles
and torsion angles; correlations between e.s.d.'s in cell parameters are only
used when they are defined by crystal symmetry. An approximate (isotropic)
treatment of cell e.s.d.'s is used for estimating e.s.d.'s involving l.s.
planes.
;
loop_
    _geom_bond_atom_site_label_1
    _geom_bond_atom_site_label_2
    _geom_bond_site_symmetry_2
    _geom_bond_distance
    _geom_bond_publ_flag
    C1 O2 . 1.231(14) ?
    C1 O1 . 1.318(14) ?
    C1 C2 . 1.508(17) ?
    C2 N1 . 1.483(16) ?
    C2 C3 . 1.553(11) ?
    C2 H3 . 1.0000 ?
    C3 C4 . 1.532(7) ?
    C3 H4 . 0.9900 ?
    C3 H5 . 0.9900 ?
    C4 C5 . 1.485(7) ?
    C4 H6 . 0.9900 ?
    C4 H7 . 0.9900 ?
    C5 O4 . 1.238(7) ?
    C5 O3 . 1.316(7) ?
    C6 O6 . 1.243(14) ?
    C6 O5 . 1.289(14) ?
    C6 C7 . 1.538(16) ?
    C7 N2 . 1.493(16) ?
    C7 C8 . 1.529(12) ?
    C7 H11 . 1.0000 ?
    C8 C9 . 1.530(7) ?
    C8 H12 . 0.9900 ?
    C8 H13 . 0.9900 ?
    C9 C10 . 1.503(8) ?
    C9 H14 . 0.9900 ?
    C9 H15 . 0.9900 ?
    C10 O8 . 1.230(7) ?
    C10 O7 . 1.323(7) ?
    Pd N1 . 2.072(9) y
    N1 H2 . 0.85(2) ?
    N1 H1 . 0.85(2) ?
    Pd N2 . 2.005(11) y
    N2 H10 . 0.85(2) ?
    N2 H9 . 0.85(2) ?
    Pd O1 . 1.976(8) y
    O3 H8 . 0.86(2) ?
    O5 Pd . 2.024(7) y
    O7 H16 . 0.85(2) ?
loop_
    _geom_angle_atom_site_label_1
    _geom_angle_atom_site_label_2
    _geom_angle_atom_site_label_3
    _geom_angle_site_symmetry_1
    _geom_angle_site_symmetry_3
    _geom_angle
    _geom_angle_publ_flag
    O2 C1 O1 . . 124.1(11) ?
    O2 C1 C2 . . 120.1(10) ?
    O1 C1 C2 . . 115.7(11) ?
    N1 C2 C1 . . 110.6(9) ?
    N1 C2 C3 . . 106.2(8) ?
    C1 C2 C3 . . 111.7(9) ?
    N1 C2 H3 . . 109.4 ?
    C1 C2 H3 . . 109.4 ?
    C3 C2 H3 . . 109.4 ?
    C4 C3 C2 . . 115.7(5) ?
    C4 C3 H4 . . 108.4 ?
    C2 C3 H4 . . 108.4 ?
    C4 C3 H5 . . 108.4 ?
    C2 C3 H5 . . 108.4 ?
    H4 C3 H5 . . 107.4 ?
    C5 C4 C3 . . 114.6(4) ?
    C5 C4 H6 . . 108.6 ?
    C3 C4 H6 . . 108.6 ?
    C5 C4 H7 . . 108.6 ?
    C3 C4 H7 . . 108.6 ?
    H6 C4 H7 . . 107.6 ?
    O4 C5 O3 . . 122.1(5) ?
    O4 C5 C4 . . 123.5(5) ?
    O3 C5 C4 . . 114.5(5) ?
    O6 C6 O5 . . 120.4(11) ?
    O6 C6 C7 . . 123.5(10) ?
    O5 C6 C7 . . 116.1(10) ?
    N2 C7 C8 . . 114.0(9) ?
    N2 C7 C6 . . 104.2(10) ?
    C8 C7 C6 . . 112.8(8) ?
    N2 C7 H11 . . 108.6 ?
    C8 C7 H11 . . 108.6 ?
    C6 C7 H11 . . 108.6 ?
    C7 C8 C9 . . 112.6(6) ?
    C7 C8 H12 . . 109.1 ?
    C9 C8 H12 . . 109.1 ?
    C7 C8 H13 . . 109.1 ?
    C9 C8 H13 . . 109.1 ?
    H12 C8 H13 . . 107.8 ?
    C10 C9 C8 . . 111.8(5) ?
    C10 C9 H14 . . 109.3 ?
    C8 C9 H14 . . 109.3 ?
    C10 C9 H15 . . 109.3 ?
    C8 C9 H15 . . 109.3 ?
    H14 C9 H15 . . 107.9 ?
    O8 C10 O7 . . 123.0(5) ?
    O8 C10 C9 . . 122.2(5) ?
    O7 C10 C9 . . 114.8(5) ?
    C2 N1 Pd . . 106.8(8) ?
    C2 N1 H2 . . 110(6) ?
    Pd N1 H2 . . 108(8) ?
    C2 N1 H1 . . 119(7) ?
    Pd N1 H1 . . 110(7) ?
    H2 N1 H1 . . 102(9) ?
    C7 N2 Pd . . 106.3(7) ?
    C7 N2 H10 . . 105(7) ?
    Pd N2 H10 . . 111(9) ?
    C7 N2 H9 . . 103(7) ?
    Pd N2 H9 . . 114(8) ?
    H10 N2 H9 . . 115(10) ?
    C1 O1 Pd . . 116.3(8) ?
    C5 O3 H8 . . 109(5) ?
    C6 O5 Pd . . 113.1(8) ?
    C10 O7 H16 . . 117(5) ?
    O1 Pd N2 . . 97.7(4) ?
    O1 Pd O5 . . 178.6(4) ?
    N2 Pd O5 . . 81.3(4) ?
    O1 Pd N1 . . 81.7(4) ?
    N2 Pd N1 . . 178.3(6) ?
    O5 Pd N1 . . 99.3(4) ?
loop_
    _geom_torsion_atom_site_label_1
    _geom_torsion_atom_site_label_2
    _geom_torsion_atom_site_label_3
    _geom_torsion_atom_site_label_4
    _geom_torsion_site_symmetry_1
    _geom_torsion_site_symmetry_2
    _geom_torsion_site_symmetry_3
    _geom_torsion_site_symmetry_4
    _geom_torsion
    _geom_torsion_publ_flag
    O2 C1 C2 N1 . . . . 161.2(10) ?
    O1 C1 C2 N1 . . . . -20.8(13) ?
    O2 C1 C2 C3 . . . . -80.7(12) ?
    O1 C1 C2 C3 . . . . 97.3(11) ?
    N1 C2 C3 C4 . . . . -177.5(6) ?
    C1 C2 C3 C4 . . . . 61.8(10) ?
    C2 C3 C4 C5 . . . . 74.0(8) ?
    C3 C4 C5 O4 . . . . -28.6(8) ?
    C3 C4 C5 O3 . . . . 151.5(5) ?
    O6 C6 C7 N2 . . . . -144.1(10) ?
    O5 C6 C7 N2 . . . . 37.8(12) ?
    O6 C6 C7 C8 . . . . -20.0(15) ?
    O5 C6 C7 C8 . . . . 161.8(8) ?
    N2 C7 C8 C9 . . . . -168.1(8) ?
    C6 C7 C8 C9 . . . . 73.4(10) ?
    C7 C8 C9 C10 . . . . -176.1(6) ?
    C8 C9 C10 O8 . . . . 26.5(8) ?
    C8 C9 C10 O7 . . . . -155.6(5) ?
    C1 C2 N1 Pd . . . . 30.8(10) ?
    C3 C2 N1 Pd . . . . -90.6(8) ?
    C8 C7 N2 Pd . . . . -168.6(6) ?
    C6 C7 N2 Pd . . . . -45.3(9) ?
    O2 C1 O1 Pd . . . . 176.4(9) ?
    C2 C1 O1 Pd . . . . -1.5(12) ?
    O6 C6 O5 Pd . . . . 171.2(8) ?
    C7 C6 O5 Pd . . . . -10.6(11) ?
    C1 O1 Pd N2 . . . . -166.0(8) ?
    C1 O1 Pd N1 . . . . 15.7(8) ?
    C7 N2 Pd O1 . . . . -147.4(7) ?
    C7 N2 Pd O5 . . . . 33.7(7) ?
    C6 O5 Pd N2 . . . . -13.5(7) ?
    C6 O5 Pd N1 . . . . 164.8(7) ?
    C2 N1 Pd O1 . . . . -25.3(7) ?
    C2 N1 Pd O5 . . . . 153.7(7) ?
loop_
    _geom_hbond_atom_site_label_D
    _geom_hbond_atom_site_label_H
    _geom_hbond_atom_site_label_A
    _geom_hbond_site_symmetry_A
    _geom_hbond_distance_DH
    _geom_hbond_distance_HA
    _geom_hbond_distance_DA
    _geom_hbond_angle_DHA
    N2 H9 O6 1_665 0.85(2) 2.15(4) 2.979(15) 162(8)
    N2 H10 O5 1_565 0.85(2) 2.43(8) 3.121(13) 138(10)
    O7 H16 O4 1_466 0.85(2) 1.80(2) 2.639(6) 169(7)
    O3 H8 O8 1_644 0.86(2) 1.79(3) 2.640(6) 167(7)
    N1 H1 O2 1_445 0.85(2) 2.15(3) 2.996(15) 170(9)
    N1 H2 O1 1_545 0.85(2) 2.30(8) 2.998(13) 139(10)
    N1 H2 O5 1_655 0.85(2) 2.42(7) 3.117(13) 140(10)
data_publication_text
_journal_date_recd_electronic     2011-08-16
_journal_date_accepted     2011-09-02
_journal_name_full     'Acta Crystallographica, Section E'
_journal_year     2011
_journal_volume     67
_journal_issue     10
_journal_page_first     m1362
_journal_page_last     m1362
_journal_paper_category     QM
_journal_coeditor_code     WM2526
_publ_contact_author_name     'Kurt Merzweiler'
_publ_contact_author_address
;
Institut f\"ur Chemie
Naturwissenschaftliche Fakult\"at II
Martin-Luther-Universit\"at Halle-Wittenberg
Kurt-Mothes-Str. 2
06120 Halle
;
_publ_contact_author_email     'kurt.merzweiler@chemie.uni-halle.de'
_publ_contact_author_fax     '+493455527344'
_publ_contact_author_phone     '+493455525623'
_publ_section_title
;
Bis(hydrogen <i>L</i>-glutamato)palladium(II)
;
loop_
    _publ_author_name
    _publ_author_footnote
    _publ_author_address
    'Seifert, Antje' .
;
Institut f\"ur Chemie
Naturwissenschaftliche Fakult\"at II
Martin-Luther-Universit\"at Halle-Wittenberg
Kurt-Mothes-Str. 2
06120 Halle
Germany
;
    'Wagner, Christoph' .
;
Institut f\"ur Chemie
Naturwissenschaftliche Fakult\"at II
Martin-Luther-Universit\"at Halle-Wittenberg
Kurt-Mothes-Str. 2
06120 Halle
Germany
;
    'Merzweiler, Kurt' .
;
Institut f\"ur Chemie
Naturwissenschaftliche Fakult\"at II
Martin-Luther-Universit\"at Halle-Wittenberg
Kurt-Mothes-Str. 2
06120 Halle
Germany
;
