# Supplementary material for: Bis(hydrogen l-glutamato)palladium(II)
Source: Acta Crystallogr Sect E Struct Rep Online. 2011 Sep 14;67(Pt 10):m1362. doi: 10.1107/S1600536811035860 (PMC3201544; doi:10.1107/S1600536811035860)
Supplement: Supplementary file 2 [file e-67-m1362-Isup2.hkl]

# 
# h,k,l, Fc-squared, Fo-squared, sigma(Fo-squared) and status flag 
# 
data_I
_shelx_title '                         TEST STRUCTURE G:\ACDATEN\Z\I2T0209' 
_shelx_refln_list_code          4 
_shelx_F_calc_maximum       78.24 
_exptl_crystal_F_000       200.00 
_reflns_d_resolution_high  0.8107 
 
loop_ 
 _symmetry_equiv_pos_as_xyz 
 'x, y, z' 
 
_cell_length_a     4.8858 
_cell_length_b     5.1605 
_cell_length_c    13.3651 
_cell_angle_alpha  93.725 
_cell_angle_beta   99.734 
_cell_angle_gamma 104.245 
 
_shelx_F_squared_multiplier     1.000 
 
loop_ 
 _refln_index_h 
 _refln_index_k 
 _refln_index_l 
 _refln_F_squared_calc 
 _refln_F_squared_meas 
 _refln_F_squared_sigma 
 _refln_observed_status 
   1  -1 -16      275.67      228.83     16.00 o 
   0   0 -16      209.14      196.83     20.71 o 
   1   0 -16       91.12      105.31     14.95 o 
   2   0 -16      156.79      170.18     21.21 o 
   0   1 -16      197.19      160.33     15.64 o 
   1   1 -16      132.64      135.12     20.32 o 
   2   1 -16      222.48      198.44     18.14 o 
   1  -2 -15      233.35      205.43     18.60 o 
   2  -2 -15      208.09      159.55     14.91 o 
   0  -1 -15      162.68      153.15     15.09 o 
   1  -1 -15      327.41      292.59     20.77 o 
   2  -1 -15      167.59      185.18     19.92 o 
   3  -1 -15      276.17      291.74     15.53 o 
  -1   0 -15       68.01       75.14     17.94 o 
   0   0 -15      147.59      143.17     14.45 o 
   1   0 -15      241.35      250.48     18.32 o 
   2   0 -15      150.05      154.30     14.64 o 
   3   0 -15      105.36       91.23     20.27 o 
  -1   1 -15      173.56      158.64     14.74 o 
   0   1 -15      233.63      220.01     19.94 o 
   1   1 -15       54.68        2.61     18.16 o 
   2   1 -15      320.41      336.13     21.09 o 
   3   1 -15      153.84      132.77     21.14 o 
  -1   2 -15      199.45      161.24     20.98 o 
   0   2 -15      214.12      217.52     16.47 o 
   1   2 -15       33.64       56.58     14.15 o 
   2   2 -15      208.59      200.40     15.77 o 
   0  -2 -14      251.93      263.11     20.83 o 
   1  -2 -14      248.62      240.22     19.93 o 
   2  -2 -14      388.11      355.43     14.93 o 
   3  -2 -14      412.23      428.93     19.42 o 
  -1  -1 -14       79.29      106.66     18.67 o 
   0  -1 -14      134.51      110.14     14.59 o 
   1  -1 -14      345.84      362.32     19.20 o 
   2  -1 -14      185.35      220.09     19.12 o 
   3  -1 -14      279.22      282.05     15.61 o 
  -2   0 -14      371.62      358.64     22.46 o 
  -1   0 -14      132.94       98.59     17.99 o 
   0   0 -14      136.88      129.23     17.64 o 
   1   0 -14      294.35      299.21     20.47 o 
   2   0 -14       89.33       95.09     20.31 o 
   3   0 -14      170.97       98.33     19.18 o 
  -2   1 -14      139.48      165.53     18.99 o 
  -1   1 -14      250.68      259.79     18.31 o 
   0   1 -14      481.44      503.09     19.21 o 
   1   1 -14      149.37      168.51     18.48 o 
   2   1 -14      185.11      173.79     15.66 o 
   3   1 -14      318.59      351.47     19.88 o 
  -2   2 -14       88.88       88.82     15.55 o 
  -1   2 -14      169.79      182.66     18.31 o 
   0   2 -14      272.29      274.05     19.08 o 
   1   2 -14      148.87      155.28     23.04 o 
   2   2 -14      322.92      326.11     43.85 o 
   3   2 -14      151.48      131.66     14.14 o 
  -1   3 -14      228.32      231.16     25.96 o 
   0   3 -14      145.02      134.28     12.17 o 
   1   3 -14       67.96       87.39     27.17 o 
   2   3 -14      254.68      219.46     12.88 o 
   0  -3 -13      208.66      211.35     20.98 o 
   1  -3 -13      262.24      241.08     20.95 o 
   2  -3 -13      166.78      195.95     18.52 o 
   3  -3 -13      247.96      210.39     20.07 o 
  -1  -2 -13      206.73      193.15     20.82 o 
   0  -2 -13      295.31      297.85     20.63 o 
   1  -2 -13      248.92      264.19     20.32 o 
   2  -2 -13      488.71      466.16     15.04 o 
   3  -2 -13      166.40      197.82     17.83 o 
   4  -2 -13      274.95      269.56     20.37 o 
  -2  -1 -13      249.35      186.92     22.04 o 
  -1  -1 -13       91.04       97.21     19.60 o 
   0  -1 -13       73.11       87.31     18.30 o 
   1  -1 -13      323.41      290.96     20.25 o 
   2  -1 -13      383.77      402.87     18.67 o 
   3  -1 -13      173.95      170.71     19.77 o 
   4  -1 -13      140.77      159.13     20.21 o 
  -2   0 -13      357.85      348.76     20.95 o 
  -1   0 -13      153.15      157.38     20.18 o 
   0   0 -13      160.39      166.95     20.08 o 
   1   0 -13      379.23      381.13     19.70 o 
   2   0 -13       82.90      120.05     19.05 o 
   3   0 -13      518.15      448.86     20.51 o 
   4   0 -13      136.24      168.61     20.69 o 
  -2   1 -13      187.83      178.52     15.34 o 
  -1   1 -13      242.17      254.69     19.55 o 
   0   1 -13      299.82      303.29     19.79 o 
   1   1 -13      411.18      415.36     15.53 o 
   2   1 -13      149.17      175.81     14.97 o 
   3   1 -13      334.64      300.43     18.56 o 
   4   1 -13      414.60      362.15     19.30 o 
  -2   2 -13       43.12       52.01     15.93 o 
  -1   2 -13      184.02      201.60     16.05 o 
   0   2 -13      409.32      427.76     15.89 o 
   1   2 -13       45.15       53.79     15.90 o 
   2   2 -13      269.21      291.49     16.07 o 
   3   2 -13      216.49      188.37     13.75 o 
  -2   3 -13      104.83      104.81     15.99 o 
  -1   3 -13      172.87      159.40     10.51 o 
   0   3 -13      218.12      215.82     16.63 o 
   1   3 -13      118.59      118.06     13.36 o 
   2   3 -13      154.25      168.71     26.15 o 
  -1   4 -13       99.59       94.10     11.68 o 
   0   4 -13      176.41      175.07     10.60 o 
   1   4 -13      190.38      180.59     13.51 o 
   2  -4 -12      101.07       80.96     15.44 o 
  -1  -3 -12       85.80       43.47     21.11 o 
   0  -3 -12      326.27      317.37     21.30 o 
   1  -3 -12      314.13      321.38     18.72 o 
   2  -3 -12      244.62      231.92     20.11 o 
   3  -3 -12      246.06      238.79     19.15 o 
   4  -3 -12      147.97      143.80     14.70 o 
  -2  -2 -12       68.83       55.95     25.49 o 
  -1  -2 -12      204.58      183.48     20.61 o 
   0  -2 -12       51.05       63.50     19.12 o 
   1  -2 -12      226.20      230.46     19.72 o 
   2  -2 -12      590.82      522.16     20.33 o 
   3  -2 -12      280.39      275.67     20.03 o 
   4  -2 -12      315.62      312.47     20.38 o 
  -2  -1 -12      219.63      201.07     20.72 o 
  -1  -1 -12      439.10      447.76     20.88 o 
   0  -1 -12       60.93       70.24     19.10 o 
   1  -1 -12      117.50      115.66     14.23 o 
   2  -1 -12      321.20      326.92     18.80 o 
   3  -1 -12      172.55      170.17     19.34 o 
   4  -1 -12      338.43      372.62     19.98 o 
  -3   0 -12       82.73       95.27     14.27 o 
  -2   0 -12      443.42      424.04     20.22 o 
  -1   0 -12      473.71      452.67     21.02 o 
   0   0 -12      472.62      443.08     20.54 o 
   1   0 -12      382.48      382.99     14.67 o 
   2   0 -12      210.87      185.84     13.52 o 
   3   0 -12       92.10      155.60     18.35 o 
   4   0 -12      317.49      348.25     14.65 o 
  -3   1 -12       84.77       80.12     11.91 o 
  -2   1 -12      302.77      286.75     20.95 o 
  -1   1 -12      176.05      180.85     19.37 o 
   0   1 -12      846.14      839.68     17.99 o 
   1   1 -12      818.62      798.31     17.49 o 
   2   1 -12       59.54       49.61     13.88 o 
   3   1 -12      532.55      530.53     15.58 o 
   4   1 -12       79.48       84.58     18.81 o 
  -3   2 -12      193.49      180.98     16.42 o 
  -2   2 -12       91.32       77.09     12.05 o 
  -1   2 -12      182.45      185.35     15.98 o 
   0   2 -12      261.29      280.56     14.97 o 
   1   2 -12      422.34      417.22     14.11 o 
   2   2 -12      181.74      198.81     13.65 o 
   3   2 -12      194.30      177.35     11.11 o 
  -3   3 -12      218.03      205.26     11.10 o 
  -2   3 -12      238.72      242.53     10.49 o 
  -1   3 -12      157.39      166.09     12.08 o 
   0   3 -12      217.70      235.14     11.04 o 
   1   3 -12      100.68      112.80     13.42 o 
   2   3 -12      367.79      361.59     12.30 o 
   3   3 -12       76.52       52.98     14.00 o 
  -2   4 -12      211.77      201.84      8.65 o 
  -1   4 -12      187.31      178.68     10.36 o 
   0   4 -12      169.09      156.21     11.52 o 
   1   4 -12      151.81      115.53     24.12 o 
   0  -4 -11      239.81      201.96     30.39 o 
   1  -4 -11      122.65      124.95     17.83 o 
   2  -4 -11      179.38      166.26     13.96 o 
   3  -4 -11      168.89      180.28     50.38 o 
  -1  -3 -11      157.10      126.22     19.21 o 
   0  -3 -11      340.09      346.71     34.00 o 
   1  -3 -11      272.99      284.20     26.09 o 
   2  -3 -11      220.16      229.72     19.35 o 
   3  -3 -11      469.32      462.92     18.99 o 
   4  -3 -11      183.77      168.60     18.34 o 
  -2  -2 -11       61.97       67.81     22.81 o 
  -1  -2 -11      584.42      590.82     21.66 o 
   0  -2 -11      278.67      267.97     18.86 o 
   1  -2 -11      387.56      422.71     20.24 o 
   2  -2 -11      324.44      275.49     14.25 o 
   3  -2 -11      438.54      431.66     19.71 o 
   4  -2 -11      342.37      418.47     18.46 o 
  -3  -1 -11      165.33      136.62     13.06 o 
  -2  -1 -11      114.11      140.63     22.09 o 
  -1  -1 -11      781.75      836.67     22.81 o 
   0  -1 -11      482.56      496.44     21.76 o 
   1  -1 -11      246.74      234.28     19.36 o 
   2  -1 -11      916.05      971.90     21.03 o 
   3  -1 -11       34.82       46.19     18.21 o 
   4  -1 -11      321.70      347.87     18.00 o 
   5  -1 -11      207.75      201.98     15.15 o 
  -3   0 -11      149.34      154.29     16.61 o 
  -2   0 -11      338.24      379.76     19.28 o 
  -1   0 -11      381.69      373.17     15.38 o 
   0   0 -11      561.32      531.89     22.15 o 
   1   0 -11     1254.01     1342.93     24.42 o 
   2   0 -11      516.58      447.78     14.71 o 
   3   0 -11      324.52      326.77     13.57 o 
   4   0 -11      233.50      237.17     13.62 o 
   5   0 -11      127.08      173.64     19.47 o 
  -3   1 -11      202.04      185.54     10.74 o 
  -2   1 -11      294.18      321.34     24.88 o 
  -1   1 -11      121.90       99.98     18.24 o 
   0   1 -11      306.67      302.49     16.75 o 
   1   1 -11      745.65      749.86     16.45 o 
   2   1 -11      415.19      379.47     35.58 o 
   3   1 -11      369.97      404.33     13.98 o 
   4   1 -11      386.94      411.47     20.59 o 
  -3   2 -11      149.94      139.57      9.46 o 
  -2   2 -11      389.40      411.38     19.65 o 
  -1   2 -11      121.02      135.46     10.17 o 
   0   2 -11      219.65      215.03     14.69 o 
   1   2 -11      213.49      224.64     15.59 o 
   2   2 -11       82.76       74.73     11.27 o 
   3   2 -11      443.56      416.36     28.09 o 
   4   2 -11       77.43       61.56     18.36 o 
  -3   3 -11      156.57      150.95      9.25 o 
  -2   3 -11      187.62      211.91     25.11 o 
  -1   3 -11      560.48      584.10     11.99 o 
   0   3 -11      201.61      194.43     11.32 o 
   1   3 -11      262.77      305.22     13.87 o 
   2   3 -11      191.66      171.16     15.70 o 
   3   3 -11      160.71      130.37     14.40 o 
  -2   4 -11      200.13      193.65      9.53 o 
  -1   4 -11      159.58      161.70      8.93 o 
   0   4 -11      289.63      284.80     10.31 o 
   1   4 -11      190.15      203.79     11.65 o 
   2   4 -11      366.93      370.33     38.81 o 
   0  -4 -10      224.22      179.69     27.17 o 
   1  -4 -10      296.23      267.78     39.83 o 
   2  -4 -10      289.06      281.02     53.95 o 
   3  -4 -10      202.92      193.27     42.58 o 
   4  -4 -10      167.79      161.40     14.42 o 
  -2  -3 -10      137.67      124.23     27.25 o 
  -1  -3 -10       95.48       92.88     17.95 o 
   0  -3 -10      698.75      719.91     25.90 o 
   1  -3 -10      339.79      329.08     14.80 o 
   2  -3 -10      403.20      411.26     17.94 o 
   3  -3 -10      686.45      727.58     19.48 o 
   4  -3 -10      349.36      342.41     14.81 o 
  -2  -2 -10      136.18      125.01     14.12 o 
  -1  -2 -10      116.37      131.53     22.71 o 
   0  -2 -10      601.15      598.82     21.34 o 
   1  -2 -10      241.11      223.95     20.05 o 
   2  -2 -10      320.63      358.99     18.58 o 
   3  -2 -10      795.29      823.48     19.39 o 
   4  -2 -10      216.75      226.22     19.79 o 
   5  -2 -10      391.18      413.46     20.21 o 
  -3  -1 -10      254.43      239.24     12.44 o 
  -2  -1 -10      161.29      167.97     22.85 o 
  -1  -1 -10      866.31      876.87     21.90 o 
   0  -1 -10      142.89      117.14     14.22 o 
   1  -1 -10      528.60      520.44     16.48 o 
   2  -1 -10      389.71      373.86     15.49 o 
   3  -1 -10      173.63      195.63     18.06 o 
   4  -1 -10      270.93      296.08     18.71 o 
   5  -1 -10      182.43      171.85     19.16 o 
  -3   0 -10      250.59      258.21     12.21 o 
  -2   0 -10      194.07      223.00     19.95 o 
  -1   0 -10      684.86      623.52     16.30 o 
   0   0 -10      379.39      365.21     16.15 o 
   1   0 -10      555.83      555.76     17.42 o 
   2   0 -10     1220.47     1181.85     22.88 o 
   3   0 -10       33.75       14.75     17.54 o 
   4   0 -10      469.76      462.37     14.63 o 
   5   0 -10      188.87      205.28     14.75 o 
  -4   1 -10      117.47      102.07     10.13 o 
  -3   1 -10       47.08       44.69      9.49 o 
  -2   1 -10      321.12      316.72     14.51 o 
  -1   1 -10      109.83      111.35     13.96 o 
   0   1 -10      318.55      311.68     19.92 o 
   1   1 -10      559.53      592.86     34.96 o 
   2   1 -10      484.94      476.65     12.98 o 
   3   1 -10      302.98      305.35     19.02 o 
   4   1 -10      189.22      197.73     19.53 o 
  -4   2 -10      216.76      196.64     15.60 o 
  -3   2 -10      314.15      318.47     13.01 o 
  -2   2 -10       90.51      102.11      8.57 o 
  -1   2 -10      248.63      250.60     12.71 o 
   0   2 -10      326.99      339.90     12.60 o 
   1   2 -10      331.51      347.65     14.73 o 
   2   2 -10      143.43      140.52     13.81 o 
   3   2 -10      512.94      505.26     16.87 o 
   4   2 -10       94.33       70.00     27.52 o 
  -3   3 -10      175.01      199.06     16.71 o 
  -2   3 -10      460.80      468.05     10.64 o 
  -1   3 -10      302.79      291.59     11.71 o 
   0   3 -10      308.76      283.88     11.61 o 
   1   3 -10      349.99      363.79     11.82 o 
   2   3 -10      248.21      256.22     31.51 o 
   3   3 -10      317.60      280.01     12.03 o 
  -3   4 -10       59.86       59.92      9.36 o 
  -2   4 -10      258.13      268.50     10.13 o 
  -1   4 -10      346.77      346.44     10.26 o 
   0   4 -10      134.05      132.15     10.83 o 
   1   4 -10      193.83      200.92     11.43 o 
   2   4 -10      170.79      151.51     13.36 o 
  -2   5 -10      149.65      153.77     18.48 o 
  -1   5 -10       99.68      109.17     14.09 o 
   0   5 -10      173.21      155.24     12.82 o 
   1   5 -10      111.18       97.48     12.04 o 
   1  -5  -9      153.07      125.15     15.66 o 
   2  -5  -9      152.42      129.86     28.34 o 
  -1  -4  -9      258.30      211.99     25.60 o 
   0  -4  -9      175.66      163.32     17.07 o 
   1  -4  -9      345.90      354.01     49.63 o 
   2  -4  -9      244.91      245.44     31.30 o 
   3  -4  -9      206.76      179.65     35.57 o 
   4  -4  -9      380.54      315.58     73.74 o 
  -2  -3  -9      333.45      303.89     27.16 o 
  -1  -3  -9       78.00       68.23     17.23 o 
   0  -3  -9      584.90      655.55     55.37 o 
   1  -3  -9      290.28      304.79     15.12 o 
   2  -3  -9      176.90      188.75     13.89 o 
   3  -3  -9      422.57      416.31     38.99 o 
   4  -3  -9      374.21      441.81     19.18 o 
   5  -3  -9      278.36      278.53     17.30 o 
  -3  -2  -9      209.18      173.02     13.07 o 
  -2  -2  -9      177.97      181.36     14.32 o 
  -1  -2  -9      262.18      276.20     19.05 o 
   0  -2  -9      749.11      780.46     18.59 o 
   1  -2  -9      240.42      254.52     15.05 o 
   2  -2  -9       86.05       94.20     14.28 o 
   3  -2  -9      318.09      338.52     17.68 o 
   4  -2  -9       87.59       88.90     17.85 o 
   5  -2  -9      260.02      252.89     19.28 o 
  -3  -1  -9      245.33      238.81     11.40 o 
  -2  -1  -9      220.15      235.54     16.28 o 
  -1  -1  -9      379.42      401.48     21.13 o 
   0  -1  -9     1126.70     1156.73     23.79 o 
   1  -1  -9      571.00      586.94     21.44 o 
   2  -1  -9      729.86      722.02     17.00 o 
   3  -1  -9      188.39      199.99     18.37 o 
   4  -1  -9       20.10       45.76     17.62 o 
   5  -1  -9      246.42      279.03     18.26 o 
  -4   0  -9      255.34      238.30     13.73 o 
  -3   0  -9       98.51      100.62     10.18 o 
  -2   0  -9      218.40      207.01     14.24 o 
  -1   0  -9      760.44      727.14     16.89 o 
   0   0  -9       52.40       60.95     20.98 o 
   1   0  -9     1402.70     1420.49     25.14 o 
   2   0  -9     1647.95     1588.41     18.83 o 
   3   0  -9      382.40      415.69     19.44 o 
   4   0  -9      278.74      281.50     19.12 o 
   5   0  -9      136.23      161.50     19.47 o 
  -4   1  -9       97.52       99.63      9.61 o 
  -3   1  -9      749.39      761.12     31.98 o 
  -2   1  -9      132.13      145.35     12.84 o 
  -1   1  -9      426.27      417.45     18.35 o 
   0   1  -9      310.39      330.34     26.98 o 
   1   1  -9      161.44      152.12     13.36 o 
   2   1  -9      783.88      792.70     14.11 o 
   3   1  -9      408.77      417.93     13.93 o 
   4   1  -9      664.16      650.23     11.41 o 
   5   1  -9       90.02      118.74     18.74 o 
  -4   2  -9      140.54      135.68     12.95 o 
  -3   2  -9      471.40      481.05     16.04 o 
  -2   2  -9     1109.06     1149.47     19.81 o 
  -1   2  -9      361.69      353.88     10.10 o 
   0   2  -9      818.45      846.74     24.77 o 
   1   2  -9      250.00      242.08     21.55 o 
   2   2  -9      149.31      157.52     24.58 o 
   3   2  -9      278.82      270.54     30.68 o 
   4   2  -9      307.30      301.74     37.78 o 
  -4   3  -9      243.48      223.32     13.97 o 
  -3   3  -9      105.34      121.65     11.21 o 
  -2   3  -9      427.51      438.82      9.00 o 
  -1   3  -9     1220.44     1288.32     25.90 o 
   0   3  -9      602.23      588.01     11.12 o 
   1   3  -9      450.11      431.64     10.79 o 
   2   3  -9      179.09      157.33     14.02 o 
   3   3  -9      309.49      302.13     14.01 o 
  -3   4  -9       47.53       37.86     11.53 o 
  -2   4  -9       85.78       89.95     10.71 o 
  -1   4  -9      374.76      381.95     15.72 o 
   0   4  -9      299.88      309.73     12.05 o 
   1   4  -9      489.02      495.70     13.76 o 
   2   4  -9      160.39      159.71     26.37 o 
   3   4  -9       85.31       57.57     15.69 o 
  -2   5  -9      219.99      236.65     15.84 o 
  -1   5  -9       38.52       59.35      9.72 o 
   0   5  -9      124.71      125.35     21.63 o 
   1   5  -9      239.06      227.65     11.74 o 
   1  -5  -8      189.59      178.58     19.72 o 
   2  -5  -8      130.46      132.27     28.58 o 
   3  -5  -8      155.53      151.49     19.59 o 
  -1  -4  -8      461.30      413.23     22.37 o 
   0  -4  -8      176.64      172.40     28.68 o 
   1  -4  -8      853.96      887.22    104.99 o 
   2  -4  -8      243.47      252.02     13.38 o 
   3  -4  -8      160.72      177.85     37.60 o 
   4  -4  -8      315.84      307.45     52.83 o 
  -2  -3  -8       65.78       74.72     20.49 o 
  -1  -3  -8      242.64      250.95     17.17 o 
   0  -3  -8      300.83      295.88     15.76 o 
   1  -3  -8      726.43      759.52     15.34 o 
   2  -3  -8      438.94      468.54     14.36 o 
   3  -3  -8      233.32      248.48     13.19 o 
   4  -3  -8      492.56      518.17     14.09 o 
   5  -3  -8      166.26      174.57     19.25 o 
  -3  -2  -8      349.04      329.43     13.72 o 
  -2  -2  -8      344.24      351.09     14.68 o 
  -1  -2  -8        2.55       -2.43     15.17 o 
   0  -2  -8     1270.49     1270.22     18.86 o 
   1  -2  -8      276.75      275.90     15.74 o 
   2  -2  -8      333.26      331.77     15.06 o 
   3  -2  -8      648.63      725.54     19.47 o 
   4  -2  -8      106.10      105.13     17.59 o 
   5  -2  -8      219.93      260.12     19.85 o 
  -4  -1  -8      233.31      185.24     11.45 o 
  -3  -1  -8      283.43      286.15     10.89 o 
  -2  -1  -8      562.28      558.72     14.84 o 
  -1  -1  -8      677.98      702.51     23.05 o 
   0  -1  -8      626.37      635.33     23.34 o 
   1  -1  -8      635.35      619.57     21.90 o 
   2  -1  -8     1204.75     1143.98     18.30 o 
   3  -1  -8     1115.46     1114.35     17.02 o 
   4  -1  -8       65.04       70.92     17.82 o 
   5  -1  -8      281.95      289.22     17.74 o 
  -4   0  -8       61.58       57.99     10.26 o 
  -3   0  -8      342.08      321.57     10.98 o 
  -2   0  -8      444.20      442.05     14.19 o 
  -1   0  -8      942.89      961.77     24.25 o 
   0   0  -8      882.30      939.91     24.92 o 
   1   0  -8      614.36      548.62     23.33 o 
   2   0  -8     1001.72     1037.74     23.27 o 
   3   0  -8     1150.17     1178.93     23.14 o 
   4   0  -8      453.40      471.11     18.42 o 
   5   0  -8      305.85      314.59     20.05 o 
  -4   1  -8       79.62       82.22      9.48 o 
  -3   1  -8      211.99      243.16     10.06 o 
  -2   1  -8      867.80      865.34     12.06 o 
  -1   1  -8      726.02      732.02     14.81 o 
   0   1  -8      337.90      335.49     15.10 o 
   1   1  -8     1161.00     1175.19     38.55 o 
   2   1  -8      373.49      376.52     15.12 o 
   3   1  -8       81.95       85.82     13.66 o 
   4   1  -8      809.68      798.48     38.22 o 
   5   1  -8      204.32      197.24     19.88 o 
  -4   2  -8      163.26      173.33     12.50 o 
  -3   2  -8      358.21      356.89     10.05 o 
  -2   2  -8      188.40      185.04     14.18 o 
  -1   2  -8     1220.81     1268.62     14.55 o 
   0   2  -8     1077.40     1083.60     28.70 o 
   1   2  -8      444.44      472.25     17.31 o 
   2   2  -8      587.71      583.60     12.71 o 
   3   2  -8      128.46      141.75     12.97 o 
   4   2  -8      158.87      133.71     13.84 o 
  -4   3  -8      214.10      219.82     16.54 o 
  -3   3  -8      286.07      285.83     19.32 o 
  -2   3  -8       26.47       24.95      9.02 o 
  -1   3  -8      296.81      314.39     17.01 o 
   0   3  -8      935.97      933.78     32.45 o 
   1   3  -8      274.98      284.49     16.11 o 
   2   3  -8      485.89      501.05     22.81 o 
   3   3  -8      331.19      303.69     15.79 o 
   4   3  -8      118.68      122.43     14.27 o 
  -4   4  -8      213.38      186.99     11.30 o 
  -3   4  -8       77.84       80.42      9.96 o 
  -2   4  -8      257.93      268.04     16.77 o 
  -1   4  -8       97.11      105.59     13.42 o 
   0   4  -8       63.31       80.48     14.31 o 
   1   4  -8      320.92      329.81     11.57 o 
   2   4  -8      165.12      167.57     11.03 o 
   3   4  -8      192.19      171.84     15.18 o 
  -3   5  -8      106.59      136.68     10.37 o 
  -2   5  -8      248.95      249.34     22.62 o 
  -1   5  -8      300.95      315.63     16.31 o 
   0   5  -8       15.80       14.06     10.59 o 
   1   5  -8      268.98      269.97     16.70 o 
   0  -5  -7      229.56      204.38     21.28 o 
   1  -5  -7      178.19      162.20     27.11 o 
   2  -5  -7      296.71      295.67     50.64 o 
   3  -5  -7      112.80       99.70     33.27 o 
  -2  -4  -7       50.29       50.75     21.28 o 
  -1  -4  -7      327.52      286.49     23.17 o 
   0  -4  -7      150.44      163.58     14.42 o 
   1  -4  -7      502.82      502.22     18.31 o 
   2  -4  -7      498.89      492.61     14.21 o 
   3  -4  -7      235.00      236.13     23.91 o 
   4  -4  -7      244.39      224.86     51.02 o 
   5  -4  -7      289.63      297.38     14.58 o 
  -3  -3  -7      112.79      100.33     23.19 o 
  -2  -3  -7      247.11      256.19     24.00 o 
  -1  -3  -7       76.22       80.27     15.61 o 
   0  -3  -7       99.63      109.12     14.73 o 
   1  -3  -7     1116.57     1157.86     19.65 o 
   2  -3  -7      114.96      120.49     13.49 o 
   3  -3  -7      346.68      382.17     13.85 o 
   4  -3  -7      610.55      706.04     18.79 o 
   5  -3  -7      108.98      109.94     19.07 o 
  -3  -2  -7      403.91      413.73     25.36 o 
  -2  -2  -7      379.92      380.07     14.54 o 
  -1  -2  -7      616.89      635.68     19.16 o 
   0  -2  -7      464.39      448.63     15.69 o 
   1  -2  -7      534.05      515.67     20.81 o 
   2  -2  -7      629.87      617.74     17.23 o 
   3  -2  -7      318.75      362.00     20.02 o 
   4  -2  -7      373.81      413.09     18.15 o 
   5  -2  -7       93.42      107.34     13.11 o 
  -4  -1  -7       72.21       64.86     11.14 o 
  -3  -1  -7      287.75      292.60     11.39 o 
  -2  -1  -7      520.71      519.90     18.10 o 
  -1  -1  -7      389.95      375.25     16.63 o 
   0  -1  -7     2924.62     2985.09     30.69 o 
   1  -1  -7      307.14      262.01     16.52 o 
   2  -1  -7      932.35      978.11     22.50 o 
   3  -1  -7     1778.62     1861.69     22.92 o 
   4  -1  -7      167.57      174.30     18.13 o 
   5  -1  -7      230.39      268.72     18.15 o 
  -4   0  -7      242.12      235.75     10.14 o 
  -3   0  -7       55.15       64.81     10.84 o 
  -2   0  -7      712.78      739.44     14.71 o 
  -1   0  -7      473.98      475.53     40.37 o 
   0   0  -7      318.65      319.88     24.63 o 
   1   0  -7     1077.67      996.69     19.53 o 
   2   0  -7      701.04      627.42     17.02 o 
   3   0  -7      633.57      610.87     16.06 o 
   4   0  -7      391.86      427.58     18.27 o 
   5   0  -7      515.40      529.15     20.28 o 
  -4   1  -7      302.54      292.08     12.48 o 
  -3   1  -7      310.48      317.19      9.30 o 
  -2   1  -7      546.23      566.60     18.43 o 
  -1   1  -7      908.63      896.86     27.40 o 
   0   1  -7      211.97      191.11     14.20 o 
   1   1  -7      419.21      423.51     14.18 o 
   2   1  -7      310.66      289.68     15.63 o 
   3   1  -7      200.89      205.83     13.64 o 
   4   1  -7      179.84      172.54     14.77 o 
   5   1  -7      264.48      274.40     17.96 o 
  -4   2  -7      170.47      174.68      8.15 o 
  -3   2  -7      895.04      912.88     15.49 o 
  -2   2  -7      252.19      263.58     10.97 o 
  -1   2  -7      653.75      690.04     13.80 o 
   0   2  -7     1467.63     1479.46     71.80 o 
   1   2  -7      341.02      334.84     12.91 o 
   2   2  -7      329.33      320.67     14.95 o 
   3   2  -7      149.80      156.02     11.24 o 
   4   2  -7      271.48      240.14     13.07 o 
  -4   3  -7       86.79       82.67     10.40 o 
  -3   3  -7      310.63      299.67      8.99 o 
  -2   3  -7      212.28      199.40      9.72 o 
  -1   3  -7      265.77      274.49     12.64 o 
   0   3  -7      843.98      854.97     49.16 o 
   1   3  -7      385.28      392.59     12.07 o 
   2   3  -7      424.09      428.51     13.96 o 
   3   3  -7      210.06      211.48     17.15 o 
   4   3  -7      171.68      189.56     16.60 o 
  -4   4  -7      233.26      207.22     36.34 o 
  -3   4  -7      203.18      219.86     11.22 o 
  -2   4  -7       83.19       87.70      9.12 o 
  -1   4  -7      501.52      528.74     15.43 o 
   0   4  -7      154.65      157.29     13.65 o 
   1   4  -7      211.07      207.87     19.10 o 
   2   4  -7      410.74      428.45     10.97 o 
   3   4  -7      108.01      116.44     14.28 o 
  -3   5  -7      132.77      133.22     20.08 o 
  -2   5  -7      439.95      444.02     14.58 o 
  -1   5  -7      232.26      244.01     13.99 o 
   0   5  -7      138.93      121.75      9.58 o 
   1   5  -7      293.91      255.20     16.74 o 
   2   5  -7      134.09      127.00     12.15 o 
   0  -5  -6      450.04      393.19     17.53 o 
   1  -5  -6       69.34       79.07     11.50 o 
   2  -5  -6      466.90      433.65     61.40 o 
   3  -5  -6      196.81      188.28     30.54 o 
   4  -5  -6       25.31       39.09     12.96 o 
  -2  -4  -6      140.37      114.34     19.28 o 
  -1  -4  -6      125.84      165.75     21.14 o 
   0  -4  -6      227.98      253.93     15.49 o 
   1  -4  -6      576.27      639.38     16.11 o 
   2  -4  -6      575.46      572.55     17.49 o 
   3  -4  -6      316.44      327.19     32.11 o 
   4  -4  -6      378.82      352.31     18.31 o 
   5  -4  -6      171.53      187.51     17.55 o 
  -3  -3  -6      160.86      141.44     21.76 o 
  -2  -3  -6      440.49      444.69     24.13 o 
  -1  -3  -6      379.87      393.68     19.18 o 
   0  -3  -6       49.28       66.03     14.88 o 
   1  -3  -6      871.88      877.69     15.32 o 
   2  -3  -6      565.05      574.67     12.09 o 
   3  -3  -6      257.12      289.08     14.29 o 
   4  -3  -6      457.01      477.09     57.46 o 
   5  -3  -6      236.79      288.53     17.78 o 
  -4  -2  -6      227.80      199.50     14.20 o 
  -3  -2  -6      403.05      453.82     23.25 o 
  -2  -2  -6      653.47      666.24     17.96 o 
  -1  -2  -6      774.07      794.64     18.78 o 
   0  -2  -6      573.21      562.95     18.35 o 
   1  -2  -6     1102.87     1029.85     41.94 o 
   2  -2  -6      125.59      122.86     14.46 o 
   3  -2  -6      778.01      825.41     21.35 o 
   4  -2  -6      584.65      632.33     18.89 o 
   5  -2  -6        4.62       15.90     16.27 o 
  -4  -1  -6      187.90      169.78     15.25 o 
  -3  -1  -6      430.18      450.55     11.64 o 
  -2  -1  -6      396.39      430.02     13.54 o 
  -1  -1  -6     1078.73     1047.57     23.79 o 
   0  -1  -6     1559.19     1393.03     52.78 o 
   1  -1  -6      573.59      524.79     24.63 o 
   2  -1  -6     1175.50     1104.17     18.04 o 
   3  -1  -6      474.52      478.25     20.05 o 
   4  -1  -6      570.50      648.40     20.23 o 
   5  -1  -6      207.21      228.27     19.25 o 
  -4   0  -6      247.71      242.85     13.16 o 
  -3   0  -6      152.67      175.21     10.04 o 
  -2   0  -6      692.02      688.37     13.97 o 
  -1   0  -6      882.07      871.59     33.47 o 
   0   0  -6     1021.14     1033.65     28.84 o 
   1   0  -6      114.78      107.72     18.10 o 
   2   0  -6      713.07      687.09     23.41 o 
   3   0  -6      677.43      690.05     21.75 o 
   4   0  -6       93.89       86.03     18.89 o 
   5   0  -6      564.94      612.58     19.05 o 
  -5   1  -6      257.29      238.92     10.22 o 
  -4   1  -6      302.85      321.92     12.69 o 
  -3   1  -6      240.28      255.20      8.70 o 
  -2   1  -6     1097.40     1107.72     21.87 o 
  -1   1  -6      498.72      478.14     11.42 o 
   0   1  -6     2163.76     2199.26     85.81 o 
   1   1  -6     1222.32     1237.82     19.91 o 
   2   1  -6      155.20      160.58     15.84 o 
   3   1  -6      401.31      398.99     14.59 o 
   4   1  -6      132.79      146.90     22.70 o 
   5   1  -6      181.75      200.73     18.65 o 
  -5   2  -6      164.72      142.49      8.47 o 
  -4   2  -6      166.99      159.88      7.39 o 
  -3   2  -6      383.04      418.42     11.97 o 
  -2   2  -6      815.54      848.29     19.49 o 
  -1   2  -6      481.31      453.84     16.56 o 
   0   2  -6      966.79      992.02     36.68 o 
   1   2  -6     3247.91     3451.20     84.42 o 
   2   2  -6      462.57      460.82     12.90 o 
   3   2  -6      365.99      357.03     13.83 o 
   4   2  -6      320.80      326.41     14.44 o 
  -5   3  -6      141.98      138.72     20.29 o 
  -4   3  -6      136.10      132.94     11.42 o 
  -3   3  -6      869.06      866.83     15.94 o 
  -2   3  -6       58.52       61.74     12.41 o 
  -1   3  -6      470.35      463.14     13.60 o 
   0   3  -6      653.74      699.41     19.06 o 
   1   3  -6      236.67      205.41     12.85 o 
   2   3  -6     1213.42     1225.98     23.77 o 
   3   3  -6      348.67      330.21     14.13 o 
   4   3  -6      207.26      199.14     13.60 o 
  -4   4  -6      376.06      382.44     47.67 o 
  -3   4  -6      441.27      433.62     15.72 o 
  -2   4  -6      392.40      422.28     21.01 o 
  -1   4  -6      401.20      417.20     22.14 o 
   0   4  -6      348.47      363.56     22.54 o 
   1   4  -6       40.36       40.92     13.93 o 
   2   4  -6      464.07      476.95     12.74 o 
   3   4  -6      216.59      191.01     14.47 o 
  -3   5  -6      264.79      281.57     15.42 o 
  -2   5  -6      336.09      346.58     19.93 o 
  -1   5  -6      640.47      669.05     41.01 o 
   0   5  -6      173.29      177.18     11.00 o 
   1   5  -6      190.35      179.63     13.68 o 
   2   5  -6      151.26      148.08     10.83 o 
  -1   6  -6      165.19      165.20     11.37 o 
  -1  -5  -5      190.59      207.03     19.21 o 
   0  -5  -5      472.77      438.68     16.46 o 
   1  -5  -5      257.89      278.29     34.80 o 
   2  -5  -5      504.61      521.10     50.22 o 
   3  -5  -5      312.32      321.22     69.90 o 
   4  -5  -5      299.95      296.32     36.27 o 
  -2  -4  -5      197.59      218.66     19.63 o 
  -1  -4  -5      293.57      297.67     19.33 o 
   0  -4  -5      281.73      301.98     19.09 o 
   1  -4  -5      176.83      196.76     13.94 o 
   2  -4  -5     1195.24     1261.39     67.89 o 
   3  -4  -5      326.77      333.59     38.44 o 
   4  -4  -5      196.58      208.49     36.00 o 
   5  -4  -5      670.77      677.80    178.97 o 
  -3  -3  -5      150.87      158.34     21.29 o 
  -2  -3  -5      652.03      692.25     24.63 o 
  -1  -3  -5      667.96      677.37     22.91 o 
   0  -3  -5      243.16      264.17     16.15 o 
   1  -3  -5      613.53      634.05     15.61 o 
   2  -3  -5      353.67      364.12     14.27 o 
   3  -3  -5      329.20      344.77     11.98 o 
   4  -3  -5      370.40      371.85     16.36 o 
   5  -3  -5      129.34      137.97     18.55 o 
  -4  -2  -5      156.20      153.24     16.34 o 
  -3  -2  -5      344.43      363.88     23.09 o 
  -2  -2  -5      562.96      561.74     23.95 o 
  -1  -2  -5     1017.84     1025.44     50.79 o 
   0  -2  -5     1109.33     1097.80     19.36 o 
   1  -2  -5     1936.58     1943.23     20.03 o 
   2  -2  -5      360.53      324.14     15.32 o 
   3  -2  -5      446.47      452.86     14.52 o 
   4  -2  -5      648.73      638.75     14.59 o 
   5  -2  -5       81.69       76.70     18.51 o 
  -4  -1  -5      113.98      114.08     10.05 o 
  -3  -1  -5      236.36      234.62     10.49 o 
  -2  -1  -5      184.54      186.39     13.61 o 
  -1  -1  -5     1324.85     1341.95     23.63 o 
   0  -1  -5     1053.96     1010.32     25.42 o 
   1  -1  -5     2044.85     1890.95     69.69 o 
   2  -1  -5      996.76      943.94     23.31 o 
   3  -1  -5     1101.83     1099.49     17.58 o 
   4  -1  -5      665.05      726.86     20.45 o 
   5  -1  -5      271.04      343.06     19.83 o 
  -5   0  -5      196.48      183.79     11.15 o 
  -4   0  -5      358.79      380.41     10.28 o 
  -3   0  -5      290.27      287.11     10.01 o 
  -2   0  -5      266.78      246.39     11.74 o 
  -1   0  -5      572.28      524.39     22.76 o 
   0   0  -5     1610.78     1676.59     35.26 o 
   1   0  -5      263.70      235.37     20.29 o 
   2   0  -5     1308.09     1298.59     18.41 o 
   3   0  -5      527.18      521.24     21.50 o 
   4   0  -5      456.44      503.05     19.97 o 
   5   0  -5      362.18      366.08     13.89 o 
  -5   1  -5      270.14      265.58     10.40 o 
  -4   1  -5      486.25      504.33     13.27 o 
  -3   1  -5      224.67      217.91      7.38 o 
  -2   1  -5     1872.23     1833.49     36.73 o 
  -1   1  -5      686.05      635.60     13.90 o 
   0   1  -5      898.99      873.79     23.33 o 
   1   1  -5     3063.12     3018.38    120.85 o 
   2   1  -5      882.53      915.04     17.43 o 
   3   1  -5      333.61      331.21     14.08 o 
   4   1  -5      172.56      181.56     12.58 o 
   5   1  -5      355.57      375.38     20.84 o 
  -5   2  -5      182.52      170.31     11.73 o 
  -4   2  -5      138.49      143.96      7.96 o 
  -3   2  -5      467.92      494.12     10.71 o 
  -2   2  -5     1396.81     1456.11     22.44 o 
  -1   2  -5      449.85      436.14     19.36 o 
   0   2  -5     1134.75     1087.99     17.79 o 
   1   2  -5     1698.30     1771.29     27.24 o 
   2   2  -5      681.47      713.02     16.48 o 
   3   2  -5      916.19      909.38     16.39 o 
   4   2  -5      162.61      164.52     25.73 o 
   5   2  -5      148.13      142.90     12.30 o 
  -5   3  -5       89.74       78.19      8.95 o 
  -4   3  -5      147.95      148.35     14.00 o 
  -3   3  -5      418.29      438.10     21.26 o 
  -2   3  -5      389.13      404.23     12.34 o 
  -1   3  -5      406.22      401.92     17.75 o 
   0   3  -5      545.09      563.11     17.59 o 
   1   3  -5      341.81      363.82     13.51 o 
   2   3  -5      251.30      234.74     12.29 o 
   3   3  -5      565.74      532.56     34.43 o 
   4   3  -5      263.79      266.44     12.81 o 
  -4   4  -5      121.03      134.13     11.29 o 
  -3   4  -5      541.21      597.28     47.14 o 
  -2   4  -5      165.81      166.34     10.02 o 
  -1   4  -5      685.01      730.76     11.47 o 
   0   4  -5      573.94      605.57     14.81 o 
   1   4  -5       47.77       46.22     14.42 o 
   2   4  -5      255.16      244.61     23.56 o 
   3   4  -5      106.67       98.43     15.35 o 
  -4   5  -5       99.34       87.97     20.17 o 
  -3   5  -5      153.20      143.10     17.14 o 
  -2   5  -5      192.01      203.35      9.27 o 
  -1   5  -5      320.41      326.64     12.31 o 
   0   5  -5      299.28      325.98     11.36 o 
   1   5  -5      175.40      186.05     19.68 o 
   2   5  -5      219.41      209.74     11.27 o 
  -2   6  -5      161.16      162.89     13.36 o 
  -1   6  -5      110.68       95.11     23.45 o 
   0   6  -5       68.59       41.18     14.99 o 
   1  -6  -4      332.44      270.63     21.98 o 
   2  -6  -4       94.64       58.83     15.04 o 
  -1  -5  -4      189.61      176.38     20.26 o 
   0  -5  -4      268.46      260.62     20.84 o 
   1  -5  -4      369.62      425.76     34.45 o 
   2  -5  -4      425.01      415.55     91.09 o 
   3  -5  -4      523.07      528.99     25.81 o 
   4  -5  -4       76.73      100.99     13.36 o 
  -2  -4  -4       59.60       67.84     18.88 o 
  -1  -4  -4      437.16      433.30     19.89 o 
   0  -4  -4      251.91      261.38     21.21 o 
   1  -4  -4       28.43       42.78     13.62 o 
   2  -4  -4     1051.59     1073.80     18.05 o 
   3  -4  -4      339.88      356.45     13.69 o 
   4  -4  -4      276.21      274.18     47.11 o 
   5  -4  -4      197.06      182.98     37.53 o 
  -3  -3  -4      255.42      276.52     20.30 o 
  -2  -3  -4      478.56      532.38     22.99 o 
  -1  -3  -4      296.18      302.91     15.69 o 
   0  -3  -4      788.82      810.14     18.02 o 
   1  -3  -4      115.65      103.72     10.57 o 
   2  -3  -4      497.14      496.21     24.69 o 
   3  -3  -4      256.03      283.59     23.00 o 
   4  -3  -4      317.59      321.93     11.35 o 
   5  -3  -4      407.13      481.09     19.17 o 
  -4  -2  -4       88.75      109.95     20.21 o 
  -3  -2  -4      159.00      165.10     20.69 o 
  -2  -2  -4      611.72      649.49     21.82 o 
  -1  -2  -4      659.92      685.77     23.26 o 
   0  -2  -4     1062.37     1032.62     19.87 o 
   1  -2  -4     2422.00     2456.02     21.64 o 
   2  -2  -4      163.19      136.02     15.29 o 
   3  -2  -4      551.78      549.34     12.62 o 
   4  -2  -4      685.58      716.66     19.30 o 
   5  -2  -4      334.10      351.91     13.89 o 
  -4  -1  -4      252.58      259.37     10.62 o 
  -3  -1  -4      334.66      352.43     13.48 o 
  -2  -1  -4      235.33      214.54     14.29 o 
  -1  -1  -4      761.16      710.71     22.92 o 
   0  -1  -4     1080.91     1031.22     24.92 o 
   1  -1  -4     2656.96     2561.16     43.77 o 
   2  -1  -4      550.65      510.59     23.95 o 
   3  -1  -4      714.40      737.35     21.53 o 
   4  -1  -4      781.99      831.82     21.05 o 
   5  -1  -4      208.58      247.73     13.99 o 
  -5   0  -4      134.00      137.88      9.43 o 
  -4   0  -4      714.19      749.13     14.46 o 
  -3   0  -4      649.24      653.44     10.63 o 
  -2   0  -4      234.50      215.45     11.58 o 
  -1   0  -4     3095.20     2982.16    104.72 o 
   0   0  -4      249.29      207.13     23.87 o 
   1   0  -4     1017.51      923.08     20.90 o 
   2   0  -4     1948.46     1982.71     18.39 o 
   3   0  -4      123.78      115.67     19.66 o 
   4   0  -4      283.78      279.92     14.10 o 
   5   0  -4      192.22      206.13     17.73 o 
  -5   1  -4      244.65      237.54      8.78 o 
  -4   1  -4      461.99      475.54     10.89 o 
  -3   1  -4      619.20      628.35      8.76 o 
  -2   1  -4     1616.27     1571.04     32.38 o 
  -1   1  -4     1796.93     1745.93     57.01 o 
   0   1  -4     1515.97     1484.31     20.27 o 
   1   1  -4     1200.90     1142.25     22.63 o 
   2   1  -4     1930.92     1977.59     20.97 o 
   3   1  -4      523.79      531.29     14.55 o 
   4   1  -4      114.17      109.80     12.69 o 
   5   1  -4      114.69      135.65     18.68 o 
  -5   2  -4      209.69      203.76      8.35 o 
  -4   2  -4      205.69      222.70     14.41 o 
  -3   2  -4      211.69      198.39      9.30 o 
  -2   2  -4     1784.84     1849.04     36.14 o 
  -1   2  -4      201.99      183.45     17.36 o 
   0   2  -4      558.90      542.49     18.62 o 
   1   2  -4     1301.17     1284.60     29.53 o 
   2   2  -4      407.58      425.51     13.23 o 
   3   2  -4      761.35      710.75     52.94 o 
   4   2  -4      364.71      380.05     16.36 o 
   5   2  -4      104.27       94.48     21.59 o 
  -5   3  -4      367.54      359.24     51.80 o 
  -4   3  -4      178.50      178.05     17.21 o 
  -3   3  -4      410.66      416.53     10.19 o 
  -2   3  -4      646.44      650.41     11.03 o 
  -1   3  -4      126.83      121.67     12.44 o 
   0   3  -4      657.15      663.95     18.47 o 
   1   3  -4      261.38      296.92     17.46 o 
   2   3  -4        3.11       12.72     11.34 o 
   3   3  -4      594.35      616.05     19.66 o 
   4   3  -4      165.28      132.66     14.40 o 
  -5   4  -4      162.00      151.21     17.83 o 
  -4   4  -4      305.82      299.88     37.50 o 
  -3   4  -4      562.12      581.98     17.80 o 
  -2   4  -4      299.46      326.97     19.95 o 
  -1   4  -4      673.36      735.40     15.00 o 
   0   4  -4      546.46      579.41     16.13 o 
   1   4  -4      248.72      272.90     12.29 o 
   2   4  -4      125.72      129.38     14.19 o 
   3   4  -4       72.32       74.71     16.36 o 
  -4   5  -4      126.17      112.25     13.28 o 
  -3   5  -4      205.01      197.66     16.37 o 
  -2   5  -4      218.49      199.21     23.93 o 
  -1   5  -4      500.14      542.92     13.07 o 
   0   5  -4      390.88      405.21     16.05 o 
   1   5  -4      163.25      168.00     11.92 o 
   2   5  -4      512.62      500.99     16.90 o 
  -2   6  -4       98.37      110.61     11.21 o 
  -1   6  -4      181.07      173.51     13.73 o 
   0   6  -4      178.01      159.10     12.20 o 
   1  -6  -3      359.45      282.13     22.02 o 
   2  -6  -3      103.55       88.74     20.61 o 
  -1  -5  -3      184.59      161.13     20.83 o 
   0  -5  -3      220.80      208.31     21.31 o 
   1  -5  -3       92.57       70.39     15.00 o 
   2  -5  -3      197.12      209.25     13.38 o 
   3  -5  -3      602.20      613.08     97.16 o 
   4  -5  -3      269.87      284.27     53.21 o 
  -3  -4  -3      155.99      167.83     20.60 o 
  -2  -4  -3      175.10      200.17     21.43 o 
  -1  -4  -3      396.19      395.36     20.74 o 
   0  -4  -3      462.23      484.47     20.87 o 
   1  -4  -3       75.53       83.14     13.31 o 
   2  -4  -3      124.72      107.60     20.15 o 
   3  -4  -3      388.39      372.11     10.17 o 
   4  -4  -3      183.50      157.29     11.97 o 
   5  -4  -3      372.64      385.04     42.23 o 
  -3  -3  -3      271.41      312.21     15.77 o 
  -2  -3  -3      356.43      389.67     21.03 o 
  -1  -3  -3     1155.06     1178.82     23.36 o 
   0  -3  -3     1073.44     1094.55     16.16 o 
   1  -3  -3      751.92      767.54     14.34 o 
   2  -3  -3      891.31      883.81     17.91 o 
   3  -3  -3      164.20      191.32     15.75 o 
   4  -3  -3      275.23      283.07     29.28 o 
   5  -3  -3      376.93      380.68     14.09 o 
  -4  -2  -3      101.14       82.90     19.97 o 
  -3  -2  -3      267.49      259.87     20.79 o 
  -2  -2  -3      723.16      736.18     22.03 o 
  -1  -2  -3      191.66      185.08     23.82 o 
   0  -2  -3     3577.12     3506.91    123.23 o 
   1  -2  -3     3248.88     3277.25     23.32 o 
   2  -2  -3     2149.11     2174.24     17.28 o 
   3  -2  -3      547.82      503.21     42.40 o 
   4  -2  -3      458.84      467.92     20.44 o 
   5  -2  -3      350.30      386.28     18.30 o 
   6  -2  -3       91.32      103.89     14.85 o 
  -5  -1  -3      108.05      103.20     10.99 o 
  -4  -1  -3      495.23      502.60     22.58 o 
  -3  -1  -3      620.64      639.54     13.40 o 
  -2  -1  -3      495.14      485.20     15.40 o 
  -1  -1  -3      409.23      395.80     22.91 o 
   0  -1  -3     1023.69      929.93     26.17 o 
   1  -1  -3     2657.43     2506.12     62.16 o 
   2  -1  -3     1831.32     1694.98     22.19 o 
   3  -1  -3     1548.40     1577.88     23.99 o 
   4  -1  -3      314.72      332.05     18.54 o 
   5  -1  -3      265.51      271.06     17.68 o 
   6  -1  -3      152.73      177.33     19.71 o 
  -5   0  -3       71.97       72.07      9.24 o 
  -4   0  -3      787.73      831.73     30.59 o 
  -3   0  -3     1412.90     1492.33     14.68 o 
  -2   0  -3      529.83      510.61     11.35 o 
  -1   0  -3     3748.51     3630.43     60.18 o 
   0   0  -3      389.95      357.90     27.25 o 
   1   0  -3      753.29      741.84     26.32 o 
   2   0  -3     1051.48     1049.65     17.02 o 
   3   0  -3      912.75      932.83     23.07 o 
   4   0  -3      376.10      388.92     14.30 o 
   5   0  -3       41.04       54.33     18.02 o 
  -5   1  -3      101.45      113.79     13.41 o 
  -4   1  -3      316.72      350.47      9.65 o 
  -3   1  -3      747.02      751.75     10.95 o 
  -2   1  -3     1382.10     1333.18     24.90 o 
  -1   1  -3     5041.57     4954.49     60.45 o 
   0   1  -3      753.10      750.83     34.25 o 
   1   1  -3      838.54      783.23     20.31 o 
   2   1  -3     2307.02     2327.07     18.54 o 
   3   1  -3      117.40      121.51     14.01 o 
   4   1  -3      644.67      646.07     54.74 o 
   5   1  -3      134.93      151.26     19.66 o 
  -5   2  -3      329.93      339.17     30.26 o 
  -4   2  -3      136.75      159.83     13.86 o 
  -3   2  -3       38.03       37.80      8.88 o 
  -2   2  -3     1716.94     1732.00     14.47 o 
  -1   2  -3      489.57      460.87     12.05 o 
   0   2  -3     1166.90     1134.59     24.79 o 
   1   2  -3     1099.20     1065.14     17.08 o 
   2   2  -3      414.70      419.84     16.78 o 
   3   2  -3      558.59      525.25     30.13 o 
   4   2  -3      376.41      383.80     14.40 o 
   5   2  -3      245.71      241.03     38.17 o 
  -5   3  -3      178.30      193.99     28.05 o 
  -4   3  -3      306.16      315.97     10.56 o 
  -3   3  -3      306.25      312.37      9.24 o 
  -2   3  -3      786.37      750.03     13.06 o 
  -1   3  -3      405.44      392.22     10.35 o 
   0   3  -3     1045.41     1056.67     46.36 o 
   1   3  -3      976.78      988.79     15.44 o 
   2   3  -3       56.00       59.63     11.83 o 
   3   3  -3      357.49      356.98     16.05 o 
   4   3  -3      223.28      218.83     16.50 o 
  -5   4  -3      179.60      168.77     27.79 o 
  -4   4  -3      248.00      243.51     15.55 o 
  -3   4  -3      373.34      386.62     10.39 o 
  -2   4  -3      545.27      580.43     16.63 o 
  -1   4  -3      453.70      466.57     12.27 o 
   0   4  -3      973.74      994.42     33.39 o 
   1   4  -3      572.46      571.11     12.57 o 
   2   4  -3      264.56      270.79     14.48 o 
   3   4  -3      346.63      314.58     21.58 o 
  -4   5  -3      222.13      240.51     32.02 o 
  -3   5  -3      225.49      237.87     20.42 o 
  -2   5  -3       85.44       98.64     10.73 o 
  -1   5  -3      472.12      518.83     13.15 o 
   0   5  -3      355.07      363.94     12.86 o 
   1   5  -3      247.12      269.64     11.98 o 
   2   5  -3      395.41      388.88     16.22 o 
  -3   6  -3      231.97      249.54     20.01 o 
  -2   6  -3      176.65      172.91     10.87 o 
  -1   6  -3       55.26       58.75     10.59 o 
   0   6  -3      138.73      136.59     12.25 o 
   0  -6  -2      261.51      218.82     21.59 o 
   1  -6  -2      188.16      165.27     20.76 o 
   2  -6  -2      163.14      148.91     20.42 o 
   3  -6  -2      164.04      129.66     21.26 o 
  -2  -5  -2      183.73      163.66     16.14 o 
  -1  -5  -2       90.20      103.76     20.79 o 
   0  -5  -2      462.59      490.85     21.57 o 
   1  -5  -2      535.46      541.43     19.79 o 
   2  -5  -2      116.93       99.42     13.92 o 
   3  -5  -2      612.55      633.24     73.08 o 
   4  -5  -2      269.33      256.84     42.72 o 
  -3  -4  -2      144.74      148.78     19.85 o 
  -2  -4  -2      115.22      139.89     21.59 o 
  -1  -4  -2      533.06      554.38     16.94 o 
   0  -4  -2      373.86      385.36     22.33 o 
   1  -4  -2      645.21      674.70     14.96 o 
   2  -4  -2      491.78      507.59     38.24 o 
   3  -4  -2      406.93      369.16     28.88 o 
   4  -4  -2      190.52      205.88     38.61 o 
   5  -4  -2      238.45      189.39     28.94 o 
  -4  -3  -2      204.74      178.74     19.73 o 
  -3  -3  -2      302.72      336.80     21.43 o 
  -2  -3  -2      489.95      508.29     23.68 o 
  -1  -3  -2      793.93      841.14     24.55 o 
   0  -3  -2      907.78      959.31     31.27 o 
   1  -3  -2     1023.51     1031.64     17.15 o 
   2  -3  -2     1739.42     1828.27     17.55 o 
   3  -3  -2      543.71      546.68     20.81 o 
   4  -3  -2      333.69      334.61     14.21 o 
   5  -3  -2      314.27      375.09     19.46 o 
  -4  -2  -2       93.02      113.34     19.02 o 
  -3  -2  -2      504.07      494.90     20.66 o 
  -2  -2  -2      733.68      756.06     23.57 o 
  -1  -2  -2      392.55      371.50     26.90 o 
   0  -2  -2     1275.84     1216.54     39.17 o 
   1  -2  -2     1296.35     1258.92     25.40 o 
   2  -2  -2     2274.50     2134.41    110.87 o 
   3  -2  -2      980.01      998.14     16.11 o 
   4  -2  -2      656.72      622.49     15.63 o 
   5  -2  -2      536.41      596.08     18.92 o 
   6  -2  -2       90.54      107.46     20.17 o 
  -5  -1  -2      158.57      147.66      9.68 o 
  -4  -1  -2      139.38      137.56      9.36 o 
  -3  -1  -2      967.66     1004.28     30.03 o 
  -2  -1  -2     1135.29     1123.65     22.20 o 
  -1  -1  -2      109.76       64.47     20.93 o 
   0  -1  -2     2464.97     2343.71    101.15 o 
   1  -1  -2      244.32      263.77     24.66 o 
   2  -1  -2      273.59      254.67     19.24 o 
   3  -1  -2     1104.24     1124.18     23.10 o 
   4  -1  -2      437.54      455.27     18.92 o 
   5  -1  -2      248.71      306.57     18.98 o 
  -5   0  -2       80.10       95.55      9.77 o 
  -4   0  -2      267.16      257.59      9.34 o 
  -3   0  -2      781.12      778.76     11.63 o 
  -2   0  -2     1068.91     1057.64     23.14 o 
  -1   0  -2     2610.67     2548.87     41.04 o 
   0   0  -2     2428.18     2241.42     42.59 o 
   1   0  -2      755.81      706.85     23.18 o 
   2   0  -2      968.03      922.51     20.13 o 
   3   0  -2      570.35      570.08     22.28 o 
   4   0  -2      177.22      181.70     18.87 o 
   5   0  -2      205.46      220.44     20.15 o 
  -5   1  -2       75.49       87.39      7.81 o 
  -4   1  -2      533.86      528.56      9.90 o 
  -3   1  -2       34.53       31.30     11.50 o 
  -2   1  -2      198.32      160.14     17.31 o 
  -1   1  -2     6103.12     5940.60     97.76 o 
   0   1  -2      246.79      254.16     28.83 o 
   1   1  -2     3195.56     2956.45     26.21 o 
   2   1  -2     1977.34     1973.13     24.78 o 
   3   1  -2      606.75      647.71     42.18 o 
   4   1  -2      471.91      470.27     31.01 o 
   5   1  -2      172.86      196.85     21.03 o 
  -5   2  -2      174.36      174.35     18.53 o 
  -4   2  -2      287.03      306.62     40.00 o 
  -3   2  -2      539.31      552.14     13.16 o 
  -2   2  -2       99.25       91.03     13.99 o 
  -1   2  -2     1100.95     1014.82     35.49 o 
   0   2  -2      346.11      334.61     17.58 o 
   1   2  -2      537.09      498.36     19.47 o 
   2   2  -2     1452.63     1423.01     27.46 o 
   3   2  -2      130.21      140.32     14.67 o 
   4   2  -2      894.42      899.64     32.63 o 
   5   2  -2      220.87      203.79     12.65 o 
  -5   3  -2      406.79      425.64     51.61 o 
  -4   3  -2      338.40      378.06     50.75 o 
  -3   3  -2      424.60      446.00     35.74 o 
  -2   3  -2     1822.49     1858.56     28.13 o 
  -1   3  -2      115.62      105.19     11.41 o 
   0   3  -2     1026.40     1063.83     17.96 o 
   1   3  -2      802.77      802.55     18.40 o 
   2   3  -2       81.89       74.26     13.50 o 
   3   3  -2      320.69      302.77     16.75 o 
   4   3  -2      139.05      138.19     17.68 o 
  -5   4  -2      116.63      115.08     13.69 o 
  -4   4  -2      428.85      427.21     38.55 o 
  -3   4  -2      423.74      446.18      9.84 o 
  -2   4  -2      426.22      465.35     20.82 o 
  -1   4  -2      543.21      550.50     30.08 o 
   0   4  -2      790.75      838.39     33.34 o 
   1   4  -2      568.39      574.12     13.84 o 
   2   4  -2      117.47      123.52     14.56 o 
   3   4  -2      363.52      353.73     19.41 o 
  -4   5  -2      179.65      175.15     17.36 o 
  -3   5  -2      199.60      216.61     12.56 o 
  -2   5  -2      223.22      253.95     13.59 o 
  -1   5  -2      144.77      141.95      9.80 o 
   0   5  -2      236.45      253.77     11.99 o 
   1   5  -2      266.75      254.78     16.32 o 
   2   5  -2      195.52      217.71     16.52 o 
  -3   6  -2      121.59      125.76     12.01 o 
  -2   6  -2      232.13      255.32     24.26 o 
  -1   6  -2      158.49      167.81     25.81 o 
   0   6  -2       25.16       25.42     11.63 o 
   0  -6  -1      103.21       88.39     20.32 o 
   1  -6  -1      390.85      350.22     21.16 o 
   2  -6  -1      201.97      155.90     16.06 o 
   3  -6  -1      170.01      106.06     21.29 o 
  -2  -5  -1       88.48       76.73     15.62 o 
  -1  -5  -1      111.73      133.34     19.77 o 
   0  -5  -1      294.54      298.15     19.34 o 
   1  -5  -1      210.84      225.43     18.56 o 
   2  -5  -1      295.00      298.62     19.88 o 
   3  -5  -1      314.03      323.57     50.19 o 
   4  -5  -1      368.81      346.65     34.96 o 
  -3  -4  -1      154.42      128.78     20.33 o 
  -2  -4  -1      468.23      505.22     23.09 o 
  -1  -4  -1      306.44      336.13     21.19 o 
   0  -4  -1      545.31      592.98     23.47 o 
   1  -4  -1      392.46      374.71     17.03 o 
   2  -4  -1      130.41      137.34     11.72 o 
   3  -4  -1      756.06      762.92     47.66 o 
   4  -4  -1       97.31       74.40     10.91 o 
   5  -4  -1      171.74      184.03     20.52 o 
  -4  -3  -1      266.81      234.86     22.02 o 
  -3  -3  -1      168.12      170.83     21.09 o 
  -2  -3  -1      363.39      359.73     23.14 o 
  -1  -3  -1     1368.17     1503.24     27.12 o 
   0  -3  -1      379.78      374.94     24.41 o 
   1  -3  -1     1539.36     1550.21     17.73 o 
   2  -3  -1      772.67      793.66     15.82 o 
   3  -3  -1      493.89      514.99     15.70 o 
   4  -3  -1      306.65      303.06     10.89 o 
   5  -3  -1      189.34      225.01     16.88 o 
  -4  -2  -1       81.23       63.65     20.60 o 
  -3  -2  -1      385.47      352.50     21.92 o 
  -2  -2  -1      352.80      330.26     23.30 o 
  -1  -2  -1      284.92      250.59     26.21 o 
   0  -2  -1      680.83      625.82     23.57 o 
   1  -2  -1     1447.23     1366.98     18.73 o 
   2  -2  -1     1404.15     1359.55     22.48 o 
   3  -2  -1      426.40      429.60     14.78 o 
   4  -2  -1      689.64      720.14     21.11 o 
   5  -2  -1      155.56      184.62     18.85 o 
  -5  -1  -1      413.56      407.16     32.73 o 
  -4  -1  -1       67.07       79.40     13.81 o 
  -3  -1  -1      980.46      978.83     17.83 o 
  -2  -1  -1     1805.57     1821.82     35.12 o 
  -1  -1  -1      487.47      503.10     31.97 o 
   0  -1  -1     1630.60     1541.68     77.09 o 
   1  -1  -1       79.50       47.18     25.59 o 
   2  -1  -1      655.19      628.30     20.01 o 
   3  -1  -1      810.05      835.97     22.85 o 
   4  -1  -1      327.35      311.23     18.53 o 
   5  -1  -1      332.96      316.70     14.10 o 
  -5   0  -1      152.75      151.03     13.65 o 
  -4   0  -1      510.46      519.76     10.90 o 
  -3   0  -1      640.13      631.38     11.62 o 
  -2   0  -1     1459.21     1407.86     16.83 o 
  -1   0  -1     4874.87     4433.19    139.49 o 
   1   0  -1      355.39      315.30     23.01 o 
   2   0  -1      805.55      749.00     26.65 o 
   3   0  -1     1524.56     1572.15     25.42 o 
   4   0  -1      213.45      232.80     18.89 o 
   5   0  -1      268.08      290.52     19.96 o 
  -5   1  -1       67.04       74.95      8.51 o 
  -4   1  -1      466.02      474.77     19.57 o 
  -3   1  -1      881.84      873.66     11.88 o 
  -2   1  -1      128.27      110.27     17.91 o 
  -1   1  -1     4838.00     4564.36     64.25 o 
   0   1  -1     5102.38     4989.63     41.59 o 
   1   1  -1      403.79      361.59     24.15 o 
   2   1  -1     1474.91     1375.43     49.36 o 
   3   1  -1      627.69      600.38     15.39 o 
   4   1  -1      445.82      438.27     15.04 o 
   5   1  -1      371.73      401.59     19.68 o 
  -5   2  -1      372.72      359.30     26.82 o 
  -4   2  -1      586.72      582.59     12.49 o 
  -3   2  -1      316.56      316.27     16.63 o 
  -2   2  -1     1112.06     1090.74     17.89 o 
  -1   2  -1     2093.12     1870.29     90.42 o 
   0   2  -1      152.74      134.05     17.37 o 
   1   2  -1     2628.47     2634.19     98.21 o 
   2   2  -1      525.09      516.82     29.94 o 
   3   2  -1       39.99       35.00     12.48 o 
   4   2  -1      377.83      406.47     35.29 o 
  -5   3  -1      398.19      400.58     80.06 o 
  -4   3  -1      520.44      547.99     49.65 o 
  -3   3  -1     1017.78     1043.59     23.69 o 
  -2   3  -1      537.10      547.78     13.31 o 
  -1   3  -1     1177.47     1194.47     21.17 o 
   0   3  -1      821.80      819.65     18.12 o 
   1   3  -1      949.66      985.27     16.40 o 
   2   3  -1      629.69      645.91     23.09 o 
   3   3  -1       69.50       70.82     13.33 o 
   4   3  -1      141.26      136.14     19.11 o 
  -5   4  -1       92.67      103.32     39.23 o 
  -4   4  -1      288.84      291.09     27.58 o 
  -3   4  -1      475.89      524.30     13.80 o 
  -2   4  -1      677.92      706.87     21.34 o 
  -1   4  -1       79.66       93.07     10.24 o 
   0   4  -1      849.38      901.76     28.44 o 
   1   4  -1      494.90      518.80     14.38 o 
   2   4  -1      303.61      299.40     15.37 o 
   3   4  -1      387.37      383.47     19.55 o 
  -4   5  -1      246.62      213.99     25.98 o 
  -3   5  -1      133.59      159.96     16.49 o 
  -2   5  -1      361.10      393.31     22.04 o 
  -1   5  -1      281.47      275.05     27.80 o 
   0   5  -1       81.55       99.27     10.86 o 
   1   5  -1      180.48      181.34     11.83 o 
   2   5  -1      126.52      129.34     19.01 o 
  -3   6  -1      118.08      115.81     11.66 o 
  -2   6  -1      250.61      268.07     17.83 o 
  -1   6  -1      400.37      411.26     60.60 o 
   0   6  -1      112.25      114.12     17.11 o 
   0  -6   0      206.81      166.78     21.38 o 
   1  -6   0      210.98      171.43     21.64 o 
   2  -6   0      286.19      227.32     20.44 o 
   3  -6   0       82.81       59.15     15.01 o 
  -2  -5   0      130.68       90.46     15.63 o 
  -1  -5   0      104.84      110.53     19.44 o 
   0  -5   0      401.23      463.42     21.03 o 
   1  -5   0      383.85      351.64     15.28 o 
   2  -5   0      168.39      106.14     14.39 o 
   3  -5   0      124.04      129.93     14.49 o 
   4  -5   0      220.38      206.95     18.55 o 
  -3  -4   0      275.23      278.62     16.43 o 
  -2  -4   0      277.15      295.95     20.76 o 
  -1  -4   0      345.09      372.53     16.55 o 
   0  -4   0      547.78      586.56     24.05 o 
   1  -4   0      563.87      571.71     18.04 o 
   2  -4   0      465.76      486.45     37.32 o 
   3  -4   0      428.41      435.93     21.97 o 
   4  -4   0       45.99       58.06     26.45 o 
   5  -4   0       45.76       52.56     18.04 o 
  -4  -3   0      348.81      363.79     21.74 o 
  -3  -3   0      162.55      134.05     15.27 o 
  -2  -3   0      479.05      511.04     23.56 o 
  -1  -3   0      619.02      645.41     24.26 o 
   0  -3   0      370.06      371.15     24.15 o 
   1  -3   0     1003.99     1045.45     17.08 o 
   2  -3   0     1267.07     1237.94     33.49 o 
   3  -3   0      969.37      983.55     13.82 o 
   4  -3   0      461.23      477.51     25.51 o 
   5  -3   0       92.62       94.51     12.91 o 
  -4  -2   0      204.04      207.03     16.93 o 
  -3  -2   0      182.42      151.23     25.29 o 
  -2  -2   0     1811.00     1842.84     21.29 o 
  -1  -2   0      656.14      689.39     26.83 o 
   0  -2   0      227.06      259.36     23.10 o 
   1  -2   0     2024.52     1975.33     22.96 o 
   2  -2   0      356.26      329.34     13.99 o 
   3  -2   0      800.04      752.71     13.35 o 
   4  -2   0      814.28      796.29     15.93 o 
   5  -2   0      452.10      493.72     20.07 o 
  -5  -1   0      344.88      330.87     26.80 o 
  -4  -1   0      126.38      120.14     17.34 o 
  -3  -1   0      864.27      867.89     16.49 o 
  -2  -1   0     1361.51     1341.80     30.73 o 
  -1  -1   0     5618.63     5364.06     89.00 o 
   0  -1   0     1970.92     1915.48     38.46 o 
   1  -1   0      943.89      876.60     23.19 o 
   2  -1   0      651.29      625.81     19.80 o 
   3  -1   0      235.88      232.21     21.65 o 
   4  -1   0      678.66      725.46     19.14 o 
   5  -1   0      272.61      304.91     18.85 o 
  -5   0   0      310.09      315.76     31.86 o 
  -4   0   0       95.66       96.72      9.28 o 
  -3   0   0     1270.25     1248.46     12.65 o 
  -2   0   0     1065.23      977.92     17.28 o 
  -1   0   0      803.28      676.90     27.73 o 
   1   0   0      832.29      736.33     28.63 o 
   2   0   0     1088.67     1027.07     28.20 o 
   3   0   0     1257.59     1273.74     23.41 o 
   4   0   0       97.55      111.19     18.09 o 
   5   0   0      303.20      328.90     19.90 o 
  -5   1   0      258.95      251.31     17.27 o 
  -4   1   0      691.95      712.28     12.36 o 
  -3   1   0      234.09      229.82     12.30 o 
  -2   1   0      651.70      600.37     19.89 o 
  -1   1   0      873.30      764.12     32.41 o 
   0   1   0     1959.57     1873.52     51.24 o 
   1   1   0     5557.83     5298.87    121.28 o 
   2   1   0     1387.87     1369.56     22.94 o 
   3   1   0      868.14      911.69     16.47 o 
   4   1   0      126.02      125.93     22.12 o 
  -5   2   0      435.13      428.08     34.57 o 
  -4   2   0      800.06      822.90     17.68 o 
  -3   2   0      792.37      789.05     16.12 o 
  -2   2   0      363.85      329.87     14.04 o 
  -1   2   0     2027.55     1880.89     45.44 o 
   0   2   0      174.57      179.18     21.76 o 
   1   2   0      665.58      629.79     16.70 o 
   2   2   0     1773.14     1813.52     25.22 o 
   3   2   0      192.55      157.96     20.32 o 
   4   2   0      209.03      217.49     18.88 o 
  -5   3   0       98.80      110.46     13.47 o 
  -4   3   0      434.38      453.19     34.61 o 
  -3   3   0      962.20      948.99     35.59 o 
  -2   3   0     1248.78     1213.56     21.46 o 
  -1   3   0     1029.19     1056.67     26.29 o 
   0   3   0      367.01      343.73     13.70 o 
   1   3   0      599.05      592.53     21.84 o 
   2   3   0      490.81      461.82     20.69 o 
   3   3   0      152.64      183.34     19.07 o 
   4   3   0      353.34      345.72     15.26 o 
  -5   4   0       52.85       54.50     13.10 o 
  -4   4   0       53.61       57.32     24.53 o 
  -3   4   0      414.41      418.34     37.00 o 
  -2   4   0      462.47      509.59     14.42 o 
  -1   4   0      557.12      606.85     12.15 o 
   0   4   0      564.76      612.56     24.27 o 
   1   4   0      345.69      355.02     19.99 o 
   2   4   0      277.77      303.74     18.89 o 
   3   4   0      278.81      279.30     18.35 o 
  -4   5   0      227.08      220.69     43.48 o 
  -3   5   0      131.15      147.38     52.04 o 
  -2   5   0      161.57      178.47     11.02 o 
  -1   5   0      381.15      423.94     29.53 o 
   0   5   0      394.93      423.88     15.78 o 
   1   5   0      110.83      119.31     15.63 o 
   2   5   0      134.85       96.81     20.81 o 
  -3   6   0       78.28       83.29     12.13 o 
  -2   6   0      291.27      288.94     16.88 o 
  -1   6   0      206.36      202.78     19.61 o 
   0   6   0      200.77      200.11     23.54 o 
   0  -6   1      116.98      131.46     15.41 o 
   1  -6   1      391.45      343.41     16.66 o 
   2  -6   1      251.68      200.53     22.48 o 
   3  -6   1      119.49       97.54     21.05 o 
  -2  -5   1      129.30      140.47     21.18 o 
  -1  -5   1      175.16      178.26     15.48 o 
   0  -5   1       74.56       83.29     14.91 o 
   1  -5   1      282.76      308.58     19.82 o 
   2  -5   1      350.39      339.03     20.11 o 
   3  -5   1      143.33      113.71     20.88 o 
   4  -5   1      239.60      175.41     20.93 o 
  -3  -4   1      385.70      399.93     21.16 o 
  -2  -4   1      295.73      276.76     20.64 o 
  -1  -4   1      500.73      535.06     22.27 o 
   0  -4   1      857.96      919.03     19.29 o 
   1  -4   1       79.90       66.05     21.97 o 
   2  -4   1      673.42      664.41     21.93 o 
   3  -4   1      480.51      414.43     20.23 o 
   4  -4   1      294.19      315.84     18.41 o 
   5  -4   1       88.52       93.30     20.65 o 
  -4  -3   1      150.24      165.50     15.12 o 
  -3  -3   1       53.91       91.56     19.87 o 
  -2  -3   1      631.94      656.31     18.41 o 
  -1  -3   1      939.60     1003.75     26.43 o 
   0  -3   1      820.05      827.79     19.46 o 
   1  -3   1     1200.72     1215.16     19.47 o 
   2  -3   1      543.45      563.92     13.08 o 
   3  -3   1     1012.40     1026.63     13.59 o 
   4  -3   1      538.39      528.40     44.19 o 
   5  -3   1      397.23      413.31     17.52 o 
  -5  -2   1      196.86      163.69     13.59 o 
  -4  -2   1      389.49      384.92     17.84 o 
  -3  -2   1       52.96       56.85     16.40 o 
  -2  -2   1      497.00      515.09     28.43 o 
  -1  -2   1     2625.77     2716.28     37.47 o 
   0  -2   1      128.43       83.21     22.96 o 
   1  -2   1     2061.82     1999.09     33.51 o 
   2  -2   1     1133.07     1103.84     31.05 o 
   3  -2   1      313.02      313.36     14.73 o 
   4  -2   1      579.70      614.68     19.99 o 
   5  -2   1      381.59      384.78     15.16 o 
  -5  -1   1      370.98      324.68     25.36 o 
  -4  -1   1      442.76      432.66     41.50 o 
  -3  -1   1      650.85      627.78     14.34 o 
  -2  -1   1     1493.07     1441.99     20.57 o 
  -1  -1   1      361.38      328.72     21.11 o 
   0  -1   1     5052.15     4873.73     55.11 o 
   1  -1   1     4754.62     4569.41     44.70 o 
   2  -1   1      110.78       86.68     17.97 o 
   3  -1   1      876.48      832.16     21.65 o 
   4  -1   1      456.98      433.74     19.79 o 
   5  -1   1       67.12       61.59     17.53 o 
  -5   0   1      258.38      276.78     12.15 o 
  -4   0   1      205.23      208.87      9.49 o 
  -3   0   1     1528.33     1518.35     13.98 o 
  -2   0   1      829.67      730.47     16.72 o 
  -1   0   1      333.62      296.85     26.64 o 
   1   0   1     4796.50     4639.24     53.73 o 
   2   0   1     1415.78     1329.39     29.59 o 
   3   0   1      644.29      662.36     22.90 o 
   4   0   1      495.32      552.77     20.35 o 
  -5   1   1      330.28      335.43      9.73 o 
  -4   1   1      307.85      301.42     11.47 o 
  -3   1   1      801.82      797.70     13.21 o 
  -2   1   1      650.37      602.08     19.61 o 
  -1   1   1       98.92       79.15     25.68 o 
   0   1   1     1609.70     1599.88     39.47 o 
   1   1   1      543.17      567.58     31.12 o 
   2   1   1     1771.45     1816.81     21.95 o 
   3   1   1      962.32      979.81     22.38 o 
  -5   2   1      174.29      171.02      8.78 o 
  -4   2   1      684.49      679.44     12.72 o 
  -3   2   1      395.35      424.29     25.24 o 
  -2   2   1     1408.08     1338.44     19.28 o 
  -1   2   1     1430.23     1278.54     69.20 o 
   0   2   1      712.85      646.88     23.76 o 
   1   2   1      284.66      225.23     24.90 o 
   2   2   1      390.69      420.21     22.27 o 
   3   2   1      373.25      385.01     20.57 o 
   4   2   1       76.35       59.33     19.81 o 
  -5   3   1      190.41      199.67     21.31 o 
  -4   3   1      351.46      371.21     33.60 o 
  -3   3   1      482.56      517.41     14.67 o 
  -2   3   1      758.52      773.70     15.92 o 
  -1   3   1     1543.23     1529.56     28.11 o 
   0   3   1      365.29      363.86     14.04 o 
   1   3   1     1380.62     1411.58     25.66 o 
   2   3   1      365.15      328.09     21.38 o 
   3   3   1      185.84      152.80     19.50 o 
   4   3   1      262.40      257.49     14.99 o 
  -5   4   1      175.41      177.98     36.29 o 
  -4   4   1       96.18       98.30     12.54 o 
  -3   4   1      807.86      754.97     12.40 o 
  -2   4   1      118.12      112.31     13.73 o 
  -1   4   1      395.47      404.79     23.97 o 
   0   4   1      541.78      579.32     15.88 o 
   1   4   1      297.06      336.31     21.27 o 
   2   4   1      470.26      509.37     19.23 o 
   3   4   1      153.59      145.84     17.71 o 
  -4   5   1      368.03      379.82     66.43 o 
  -3   5   1      315.07      305.41     14.29 o 
  -2   5   1      316.17      337.01     11.83 o 
  -1   5   1      211.54      225.11     14.55 o 
   0   5   1      297.72      327.14     12.36 o 
   1   5   1      100.91      110.90     19.55 o 
   2   5   1       87.06       92.60     21.22 o 
  -3   6   1      164.23      174.56     26.26 o 
  -2   6   1      201.91      232.05     12.90 o 
  -1   6   1      395.09      420.88     42.49 o 
   0   6   1      105.52      107.43     12.26 o 
   0  -6   2       22.04       28.51     20.84 o 
   1  -6   2      161.49      128.74     21.59 o 
   2  -6   2      234.11      197.01     21.90 o 
   3  -6   2      118.78      105.68     20.93 o 
  -2  -5   2      199.02      192.60     16.45 o 
  -1  -5   2      260.12      294.01     21.35 o 
   0  -5   2      245.62      256.78     20.44 o 
   1  -5   2      140.44      143.99     14.55 o 
   2  -5   2      226.06      211.03     15.25 o 
   3  -5   2      204.72      206.98     20.50 o 
   4  -5   2      175.76      123.73     20.43 o 
  -3  -4   2      362.50      384.65     16.91 o 
  -2  -4   2      125.07      144.86     20.94 o 
  -1  -4   2      570.38      600.64     21.13 o 
   0  -4   2      780.96      821.36     24.06 o 
   1  -4   2      551.86      583.24     18.05 o 
   2  -4   2      422.29      421.92     20.89 o 
   3  -4   2      428.08      386.55     15.15 o 
   4  -4   2      429.37      363.21     20.57 o 
   5  -4   2      115.83       79.43     20.59 o 
  -4  -3   2      144.51      141.76     20.35 o 
  -3  -3   2      343.08      343.00     16.98 o 
  -2  -3   2       79.90      102.57     20.80 o 
  -1  -3   2      818.75      857.72     25.83 o 
   0  -3   2     1024.67     1080.85     25.80 o 
   1  -3   2      102.97       99.55     22.97 o 
   2  -3   2     1803.76     1851.02     25.92 o 
   3  -3   2      430.51      441.76     20.92 o 
   4  -3   2      334.05      320.69     14.15 o 
  -5  -2   2      218.99      215.45     17.25 o 
  -4  -2   2      883.90      818.04     93.11 o 
  -3  -2   2      131.14      125.15     13.31 o 
  -2  -2   2     1479.57     1472.88    102.65 o 
  -1  -2   2      542.57      510.47     23.56 o 
   0  -2   2      361.62      362.46     22.85 o 
   1  -2   2     1096.45     1091.72     23.22 o 
   2  -2   2       79.61       55.90     22.28 o 
   3  -2   2      509.05      504.43     15.23 o 
  -5  -1   2      166.80      186.77     20.95 o 
  -4  -1   2      467.20      446.04     29.85 o 
  -3  -1   2      581.11      575.97     14.97 o 
  -2  -1   2     1979.51     1932.11     52.51 o 
  -1  -1   2     3210.01     3020.81     58.67 o 
   0  -1   2      302.70      305.63     24.06 o 
   1  -1   2     6121.55     5773.51     42.87 o 
   2  -1   2      200.33      169.47     25.30 o 
   3  -1   2       32.29       52.25     20.22 o 
  -5   0   2      209.08      240.80     11.31 o 
  -4   0   2      169.41      158.15     11.45 o 
  -3   0   2      586.18      558.63     11.41 o 
  -2   0   2      916.61      820.97     29.52 o 
  -1   0   2      766.58      696.33     27.23 o 
   0   0   2     2431.85     2422.34     50.73 o 
  -5   1   2      268.49      281.33     11.23 o 
  -4   1   2      436.60      445.32      9.18 o 
  -3   1   2     1107.88     1087.97     13.39 o 
  -2   1   2      323.68      318.40     27.19 o 
  -1   1   2      224.42      204.77     24.00 o 
   0   1   2     2482.35     2445.29     53.61 o 
   1   1   2      107.96       60.58     26.99 o 
   2   1   2     1175.59     1167.16     25.78 o 
   3   1   2      986.30     1010.50     21.30 o 
  -6   2   2       84.50       69.52     31.42 o 
  -5   2   2      525.81      493.07     33.12 o 
  -4   2   2      693.70      707.87     12.56 o 
  -3   2   2      979.20     1016.36     16.29 o 
  -2   2   2     2272.91     2286.87     19.93 o 
  -1   2   2     1356.13     1296.30     37.61 o 
   0   2   2     1263.74     1137.65     67.68 o 
   1   2   2      386.93      357.51     25.03 o 
   2   2   2      726.58      702.39     22.24 o 
   3   2   2      522.89      540.64     19.74 o 
   4   2   2      100.56      122.97     19.53 o 
  -5   3   2      313.38      310.01     35.80 o 
  -4   3   2      314.74      296.56     11.83 o 
  -3   3   2      572.86      610.66     14.67 o 
  -2   3   2     1749.65     1732.60     36.79 o 
  -1   3   2     1011.68      985.86     20.82 o 
   0   3   2      939.81      956.52     28.51 o 
   1   3   2      787.86      756.62     17.73 o 
   2   3   2      476.90      473.92     21.36 o 
   3   3   2      299.89      300.65     19.62 o 
   4   3   2      212.30      190.07     18.30 o 
  -5   4   2      234.52      218.47     52.16 o 
  -4   4   2      188.45      172.10     17.90 o 
  -3   4   2      384.76      394.90     16.18 o 
  -2   4   2      504.82      516.90     15.20 o 
  -1   4   2      651.52      694.88     24.62 o 
   0   4   2      367.14      378.66     12.24 o 
   1   4   2      540.44      573.41     16.88 o 
   2   4   2      113.09      108.78     15.00 o 
   3   4   2      138.56      103.37     17.89 o 
  -4   5   2      261.15      249.26     22.29 o 
  -3   5   2      614.99      638.93     65.87 o 
  -2   5   2       91.83       97.95     13.00 o 
  -1   5   2      541.79      588.54     32.45 o 
   0   5   2      464.64      451.19     11.74 o 
   1   5   2       91.35       99.05     20.39 o 
   2   5   2      188.54      165.00     15.59 o 
  -3   6   2      163.39      156.69     43.87 o 
  -2   6   2      160.12      165.61     19.29 o 
  -1   6   2      180.61      188.74     11.43 o 
   0   6   2      261.47      247.23     27.94 o 
   0  -6   3      134.84      121.88     21.80 o 
   1  -6   3       60.93       43.53     21.37 o 
   2  -6   3      179.75      158.29     16.08 o 
   3  -6   3      233.18      143.27     22.42 o 
  -2  -5   3      396.24      444.45     23.34 o 
  -1  -5   3      256.85      249.07     19.34 o 
   0  -5   3      356.77      379.38     20.76 o 
   1  -5   3      464.59      440.95     21.14 o 
   2  -5   3       96.17       83.42     15.13 o 
   3  -5   3      217.67      214.40     20.64 o 
   4  -5   3      225.29      152.91     22.06 o 
  -3  -4   3      354.67      322.05     21.25 o 
  -2  -4   3      261.79      296.32     15.76 o 
  -1  -4   3      566.69      544.50     21.97 o 
   0  -4   3      997.91      998.84     23.81 o 
   1  -4   3      446.82      438.13     22.46 o 
   2  -4   3      536.88      547.77     16.98 o 
   3  -4   3      386.72      351.00     14.89 o 
   4  -4   3      241.57      184.75     20.13 o 
   5  -4   3      184.50      162.68     20.16 o 
  -4  -3   3      214.86      194.66     17.76 o 
  -3  -3   3      345.20      347.20     13.49 o 
  -2  -3   3       62.51       72.64     15.58 o 
  -1  -3   3      958.09      991.62     26.18 o 
   0  -3   3     1040.72     1085.82     25.92 o 
   1  -3   3      439.86      445.10     23.90 o 
   2  -3   3      773.82      787.37     22.99 o 
   3  -3   3      303.73      306.19     20.31 o 
   4  -3   3      314.70      315.17     14.46 o 
  -5  -2   3      245.83      219.52     16.41 o 
  -4  -2   3      375.89      328.34     38.25 o 
  -3  -2   3      539.29      511.94     28.93 o 
  -2  -2   3      404.16      454.28     26.59 o 
  -1  -2   3     1098.24     1106.15     39.92 o 
   0  -2   3     1121.19     1080.79     43.96 o 
   1  -2   3      509.58      476.75     27.76 o 
   2  -2   3     1723.72     1716.18     26.86 o 
   3  -2   3       49.15       49.14     20.03 o 
  -5  -1   3      135.85      145.16     13.97 o 
  -4  -1   3      639.43      640.40     54.99 o 
  -3  -1   3      135.36      149.74     14.51 o 
  -2  -1   3     2285.09     2355.96     21.10 o 
  -1  -1   3      833.05      717.88     39.60 o 
   0  -1   3      751.42      651.28     47.91 o 
   1  -1   3     5028.68     5170.39     42.68 o 
   2  -1   3     1425.54     1465.16     28.53 o 
  -5   0   3       41.57       59.23     13.42 o 
  -4   0   3      377.47      374.05     10.71 o 
  -3   0   3      897.06      899.22     16.08 o 
  -2   0   3     1116.95     1093.58     19.88 o 
  -1   0   3      742.79      678.64     58.69 o 
   0   0   3      389.93      398.60     40.12 o 
   1   0   3     3730.46     3713.52     34.62 o 
  -6   1   3      157.35      132.40     15.46 o 
  -5   1   3      253.60      263.01     17.20 o 
  -4   1   3      320.13      335.37     11.41 o 
  -3   1   3     1554.82     1494.75     16.00 o 
  -2   1   3     1754.28     1707.63     20.71 o 
  -1   1   3     2745.97     2667.36     27.33 o 
   0   1   3     1031.63     1011.20     43.72 o 
   1   1   3      384.33      352.89     21.67 o 
   2   1   3      482.35      471.88     16.96 o 
   3   1   3      625.71      656.16     20.16 o 
  -6   2   3       86.99       69.39     12.00 o 
  -5   2   3      366.43      336.57     13.55 o 
  -4   2   3      428.83      423.89     12.44 o 
  -3   2   3      554.81      535.96     14.81 o 
  -2   2   3     2133.43     2161.32     45.21 o 
  -1   2   3     3153.77     3104.22     21.50 o 
   0   2   3     3619.60     3481.72    277.09 o 
   1   2   3      197.18      172.55     22.20 o 
   2   2   3      697.44      704.73     21.03 o 
   3   2   3      260.79      261.55     19.45 o 
   4   2   3      106.07      113.45     19.03 o 
  -5   3   3      379.88      383.82     34.61 o 
  -4   3   3      290.78      294.81     13.12 o 
  -3   3   3      125.48      119.22     10.71 o 
  -2   3   3      903.32      819.81     42.49 o 
  -1   3   3      730.70      738.22     16.90 o 
   0   3   3     1028.48     1003.06     46.51 o 
   1   3   3     1160.95     1173.97     22.48 o 
   2   3   3      358.56      389.87     19.15 o 
   3   3   3      261.45      249.57     14.38 o 
  -5   4   3      363.64      331.32     48.15 o 
  -4   4   3      186.48      181.75     11.10 o 
  -3   4   3      397.49      398.29     11.91 o 
  -2   4   3      112.97      125.82     13.68 o 
  -1   4   3       78.76       85.31     16.26 o 
   0   4   3      452.57      476.67     16.33 o 
   1   4   3      382.34      397.37     15.97 o 
   2   4   3      174.92      132.52     18.54 o 
   3   4   3      160.35      145.19     14.89 o 
  -4   5   3      258.87      254.51     49.36 o 
  -3   5   3      611.23      629.73     87.43 o 
  -2   5   3      198.31      202.18     24.45 o 
  -1   5   3       93.52      103.33     19.99 o 
   0   5   3      225.11      224.73     12.81 o 
   1   5   3      180.78      180.32     18.67 o 
  -2   6   3      103.99      110.42     13.23 o 
  -1   6   3      363.24      385.44     31.14 o 
   0  -6   4      170.81      146.67     18.77 o 
   1  -6   4      175.34      163.41     22.25 o 
   2  -6   4       98.17       58.66     16.43 o 
  -2  -5   4      504.92      503.84     23.60 o 
  -1  -5   4      157.84      165.69     15.44 o 
   0  -5   4      390.01      405.31     20.01 o 
   1  -5   4      495.81      478.28     21.06 o 
   2  -5   4      204.57      200.37     15.37 o 
   3  -5   4      204.00      175.30     20.50 o 
   4  -5   4      129.56       58.60     20.84 o 
  -3  -4   4       69.42       72.82     21.82 o 
  -2  -4   4      127.91      111.47     15.42 o 
  -1  -4   4      235.45      219.33     20.17 o 
   0  -4   4      539.52      543.98     22.24 o 
   1  -4   4      672.11      670.66     23.87 o 
   2  -4   4      305.02      311.17     16.55 o 
   3  -4   4      538.36      485.43     15.77 o 
   4  -4   4      314.70      285.73     14.60 o 
   5  -4   4      168.80      100.78     18.19 o 
  -4  -3   4      169.90      151.78     16.29 o 
  -3  -3   4      582.53      577.58     26.84 o 
  -2  -3   4        4.86       15.84     14.03 o 
  -1  -3   4      269.14      268.73     15.73 o 
   0  -3   4      644.71      662.47     37.56 o 
   1  -3   4      117.79      107.85     23.58 o 
   2  -3   4      648.09      687.89     23.59 o 
   3  -3   4      411.86      399.58     16.10 o 
   4  -3   4      163.49      136.77     20.08 o 
  -5  -2   4      105.06       72.91     19.62 o 
  -4  -2   4      360.72      344.38     17.23 o 
  -3  -2   4      768.45      753.08     28.09 o 
  -2  -2   4      401.48      400.66     15.99 o 
  -1  -2   4     1305.75     1359.88     47.27 o 
   0  -2   4      589.26      583.74     29.93 o 
   1  -2   4      198.02      167.57     25.63 o 
   2  -2   4     1768.97     1789.00     22.04 o 
   3  -2   4      222.40      232.16     20.00 o 
  -5  -1   4      124.71      129.83     21.12 o 
  -4  -1   4      116.88      110.18     10.84 o 
  -3  -1   4      501.31      502.50     17.54 o 
  -2  -1   4     1964.24     2051.51     67.81 o 
  -1  -1   4     1198.76     1122.21     29.27 o 
   0  -1   4     1497.54     1506.59     37.33 o 
   1  -1   4     1837.79     1889.01     32.36 o 
  -5   0   4      199.42      188.09     14.02 o 
  -4   0   4      294.91      296.39     13.05 o 
  -3   0   4      139.52      125.63     12.35 o 
  -2   0   4     1892.88     1849.35     39.48 o 
  -1   0   4     1045.57     1006.25     35.57 o 
   0   0   4      251.03      216.28     17.11 o 
   1   0   4     3026.60     3116.69     33.92 o 
  -5   1   4      212.96      218.87     25.11 o 
  -4   1   4      787.58      804.07     25.70 o 
  -3   1   4      726.63      702.11     11.39 o 
  -2   1   4      576.38      527.44     14.92 o 
  -1   1   4     2555.19     2503.67     25.57 o 
   0   1   4     1083.40     1020.04     40.81 o 
   1   1   4      768.98      728.95     22.42 o 
   2   1   4      198.51      184.91     21.80 o 
  -5   2   4      324.11      321.66     10.96 o 
  -4   2   4      695.29      683.82     12.10 o 
  -3   2   4      553.28      520.26     40.25 o 
  -2   2   4      173.85      159.36     23.07 o 
  -1   2   4     2456.23     2446.68     21.93 o 
   0   2   4     1010.26     1015.14     20.74 o 
   1   2   4      658.75      688.97     35.37 o 
   2   2   4      619.27      600.41     20.70 o 
   3   2   4      145.04      132.58     18.84 o 
  -5   3   4      407.49      420.88     38.89 o 
  -4   3   4      310.08      320.23     13.25 o 
  -3   3   4      270.43      268.73     12.65 o 
  -2   3   4      503.57      511.64     13.26 o 
  -1   3   4      137.60      154.44     14.64 o 
   0   3   4      809.23      849.22     21.55 o 
   1   3   4      283.97      286.41     19.81 o 
   2   3   4      477.25      474.12     20.93 o 
   3   3   4      262.91      277.51     15.02 o 
  -5   4   4      196.91      198.41     34.68 o 
  -4   4   4      269.79      262.77     36.74 o 
  -3   4   4      335.88      340.79     26.47 o 
  -2   4   4     1071.66     1101.11     51.87 o 
  -1   4   4       27.12       19.66     21.69 o 
   0   4   4      278.65      289.02     15.47 o 
   1   4   4      445.90      405.71     19.41 o 
   2   4   4       57.62       76.32     18.34 o 
  -4   5   4       81.72       65.80     11.10 o 
  -3   5   4      515.45      497.29     59.25 o 
  -2   5   4      428.06      411.68     65.38 o 
  -1   5   4      372.18      409.57     20.37 o 
   0   5   4      269.65      298.73     13.42 o 
   1   5   4      201.76      185.43     18.43 o 
  -2   6   4       85.03       73.19     14.29 o 
  -1   6   4      333.68      357.90     29.89 o 
   0  -6   5       69.69       50.14     19.13 o 
   1  -6   5      112.56      106.47     21.59 o 
   2  -6   5      143.70       83.16     20.02 o 
  -2  -5   5      223.27      216.73     21.85 o 
  -1  -5   5      177.59      176.56     16.32 o 
   0  -5   5      295.51      237.79     20.72 o 
   1  -5   5      333.36      324.96     20.45 o 
   2  -5   5      195.81      164.85     15.84 o 
   3  -5   5      136.64      154.15     19.49 o 
   4  -5   5       99.32       53.24     20.40 o 
  -3  -4   5      106.79      115.06     16.34 o 
  -2  -4   5      252.23      251.82     27.57 o 
  -1  -4   5       67.77       79.08     14.22 o 
   0  -4   5      572.43      567.83     21.83 o 
   1  -4   5      687.68      730.70     18.37 o 
   2  -4   5      192.70      194.31     21.50 o 
   3  -4   5      541.19      463.16     21.39 o 
   4  -4   5      113.45      110.11     19.52 o 
  -4  -3   5      266.04      233.52     16.52 o 
  -3  -3   5      576.34      585.21     20.21 o 
  -2  -3   5      245.71      237.81     13.19 o 
  -1  -3   5      338.10      362.21     30.75 o 
   0  -3   5      574.10      603.35     16.20 o 
   1  -3   5      394.81      400.38     23.84 o 
   2  -3   5      397.24      394.60     16.18 o 
   3  -3   5      432.81      490.41     21.19 o 
   4  -3   5      148.75      128.90     14.87 o 
  -5  -2   5      153.74      128.40     14.94 o 
  -4  -2   5      170.14      165.00     14.21 o 
  -3  -2   5      910.04      902.79     56.45 o 
  -2  -2   5      705.76      719.37     41.90 o 
  -1  -2   5     1693.57     1796.44     79.10 o 
   0  -2   5     1115.52     1123.40     35.95 o 
   1  -2   5      476.06      465.20     17.33 o 
   2  -2   5     1386.45     1464.06     25.70 o 
   3  -2   5      466.76      473.21     19.42 o 
  -5  -1   5      368.58      328.77     24.65 o 
  -4  -1   5      175.14      205.42     19.90 o 
  -3  -1   5      347.56      350.63     14.10 o 
  -2  -1   5      877.68      911.87     48.82 o 
  -1  -1   5     3086.25     3162.77     67.81 o 
   0  -1   5      903.35      911.02     31.31 o 
   1  -1   5      649.97      626.88     26.54 o 
  -5   0   5      354.91      375.89     15.87 o 
  -4   0   5      459.43      472.07     10.24 o 
  -3   0   5      521.77      487.19     20.70 o 
  -2   0   5     1340.10     1311.59     18.29 o 
  -1   0   5      249.71      229.30     30.09 o 
   0   0   5     1604.16     1614.48     36.18 o 
   1   0   5      614.55      635.05     19.27 o 
  -5   1   5      248.41      216.07     20.93 o 
  -4   1   5      656.52      635.43      9.46 o 
  -3   1   5     1094.81     1093.93     15.95 o 
  -2   1   5      996.01      949.78     14.32 o 
  -1   1   5     2086.83     1867.81    124.86 o 
   0   1   5     1057.92     1016.84     42.42 o 
   1   1   5     1323.51     1386.38     88.09 o 
   2   1   5      221.60      213.15     21.63 o 
  -5   2   5       76.07       81.93     10.09 o 
  -4   2   5      643.24      662.00     11.57 o 
  -3   2   5      444.77      443.02     12.74 o 
  -2   2   5      341.41      339.06     13.61 o 
  -1   2   5     1955.18     1975.27     20.74 o 
   0   2   5     1132.60     1147.14     20.30 o 
   1   2   5     1027.56     1028.77     45.93 o 
   2   2   5      567.80      560.57     21.74 o 
   3   2   5      361.60      387.90     20.99 o 
  -5   3   5      137.49      130.05     10.76 o 
  -4   3   5      367.32      366.58     13.16 o 
  -3   3   5      338.54      343.37     17.16 o 
  -2   3   5      354.55      355.42     25.74 o 
  -1   3   5      602.61      635.59     15.96 o 
   0   3   5      254.35      266.43     20.89 o 
   1   3   5      678.49      637.84     21.81 o 
   2   3   5      652.69      645.44     21.99 o 
   3   3   5      154.29      164.01     15.22 o 
  -5   4   5      679.30      674.20    107.01 o 
  -4   4   5      198.64      216.77     42.55 o 
  -3   4   5      320.31      329.40     14.00 o 
  -2   4   5     1204.84     1254.60     35.81 o 
  -1   4   5      172.93      147.91     22.17 o 
   0   4   5      272.99      275.53     14.48 o 
   1   4   5      301.57      301.72     19.97 o 
   2   4   5      199.45      181.12     18.59 o 
  -4   5   5      296.01      326.57     61.73 o 
  -3   5   5      309.32      296.54     65.79 o 
  -2   5   5      504.35      517.55     40.44 o 
  -1   5   5      251.57      285.20     17.99 o 
   0   5   5      468.01      489.00     29.43 o 
   1   5   5      184.52      159.31     20.76 o 
   1  -6   6      167.70      121.47     22.04 o 
  -2  -5   6      155.49       80.21     22.57 o 
  -1  -5   6      197.37      198.57     20.26 o 
   0  -5   6      169.62      208.35     20.52 o 
   1  -5   6      643.79      639.80     17.04 o 
   2  -5   6      343.13      298.73     20.93 o 
   3  -5   6      280.14      200.79     15.45 o 
  -3  -4   6      223.33      192.68     13.31 o 
  -2  -4   6      455.72      481.37     15.21 o 
  -1  -4   6       46.51       57.06     11.60 o 
   0  -4   6      353.39      393.59     20.61 o 
   1  -4   6      399.75      437.37     22.01 o 
   2  -4   6      385.50      373.69     21.29 o 
   3  -4   6      452.09      435.10     19.74 o 
   4  -4   6      385.15      295.79     16.14 o 
  -4  -3   6      206.03      195.74     14.47 o 
  -3  -3   6      346.97      332.13     15.89 o 
  -2  -3   6     1211.14     1244.16     49.25 o 
  -1  -3   6      236.73      241.15     14.73 o 
   0  -3   6      643.17      710.57     21.54 o 
   1  -3   6      467.12      483.54     23.21 o 
   2  -3   6       66.73       61.29     19.60 o 
   3  -3   6      841.23      874.73     21.65 o 
   4  -3   6      148.38      147.88     19.79 o 
  -4  -2   6      321.24      297.25     28.94 o 
  -3  -2   6      355.06      367.06     28.99 o 
  -2  -2   6      453.97      459.20     58.26 o 
  -1  -2   6     3237.75     3492.05    104.25 o 
   0  -2   6      976.16     1027.81     19.02 o 
   1  -2   6      458.78      455.32     16.32 o 
   2  -2   6      819.52      842.21     23.33 o 
   3  -2   6      392.44      429.28     20.77 o 
  -5  -1   6      172.82      158.14     10.68 o 
  -4  -1   6      136.70      135.87     16.08 o 
  -3  -1   6      390.28      384.57     14.96 o 
  -2  -1   6      138.70      136.39     13.07 o 
  -1  -1   6     1209.60     1225.43     17.13 o 
   0  -1   6     2136.44     2224.74     20.13 o 
   1  -1   6      524.86      490.64     19.03 o 
   2  -1   6     1088.21     1086.65     25.40 o 
  -5   0   6      559.54      541.99     23.85 o 
  -4   0   6       78.90       63.74      9.66 o 
  -3   0   6      681.05      691.08     15.45 o 
  -2   0   6      704.66      681.98     17.09 o 
  -1   0   6       89.93       91.81     25.36 o 
   0   0   6     1019.99     1048.61     17.05 o 
   1   0   6      870.30      939.36     18.63 o 
  -5   1   6      206.24      230.68     10.95 o 
  -4   1   6      570.92      577.87      9.79 o 
  -3   1   6      473.18      497.86     22.54 o 
  -2   1   6     1172.06     1137.63     12.88 o 
  -1   1   6      576.77      529.47     18.56 o 
   0   1   6     1550.45     1406.02     50.44 o 
   1   1   6     1087.84     1127.83     72.47 o 
   2   1   6      388.62      387.47     20.84 o 
  -5   2   6        7.79        6.97     12.61 o 
  -4   2   6      590.01      611.71     10.03 o 
  -3   2   6      783.40      838.12     15.71 o 
  -2   2   6      131.17      128.72     15.21 o 
  -1   2   6     1084.81     1102.91     17.86 o 
   0   2   6      575.89      566.09     24.82 o 
   1   2   6      769.99      817.36     19.53 o 
   2   2   6      655.16      647.90     21.70 o 
   3   2   6      394.68      401.33     22.58 o 
  -5   3   6      238.11      228.23     32.79 o 
  -4   3   6      463.20      476.02     13.77 o 
  -3   3   6      251.30      257.97     24.16 o 
  -2   3   6      559.97      573.01     14.61 o 
  -1   3   6      884.00      871.47     15.40 o 
   0   3   6       32.78       31.37     13.97 o 
   1   3   6      377.84      400.47     25.89 o 
   2   3   6      436.92      442.31     21.35 o 
   3   3   6      157.94      149.80     15.40 o 
  -5   4   6      179.16      168.83     56.45 o 
  -4   4   6      368.30      372.64     41.50 o 
  -3   4   6      311.11      323.23     23.09 o 
  -2   4   6      568.53      585.30     29.35 o 
  -1   4   6      572.08      586.75     23.34 o 
   0   4   6      225.09      247.91     15.41 o 
   1   4   6      117.75      120.32     20.43 o 
   2   4   6      138.51      133.40     18.27 o 
  -4   5   6       32.15       59.64     14.55 o 
  -3   5   6      186.32      198.19     13.57 o 
  -2   5   6      462.38      465.81     77.19 o 
  -1   5   6       63.62       68.38     13.70 o 
   0   5   6      448.80      466.41     41.16 o 
  -2  -5   7      133.29      114.82     15.69 o 
  -1  -5   7      287.11      315.28     21.78 o 
   0  -5   7      149.63      140.85     18.51 o 
   1  -5   7      231.24      236.76     19.78 o 
   2  -5   7      432.53      397.81     15.44 o 
   3  -5   7      137.60      146.91     20.82 o 
  -3  -4   7      105.99      121.22     24.88 o 
  -2  -4   7      409.15      431.59     13.20 o 
  -1  -4   7      196.47      193.57     14.02 o 
   0  -4   7      144.33      160.63     11.41 o 
   1  -4   7      506.56      507.10     16.13 o 
   2  -4   7       82.61       90.60     19.95 o 
   3  -4   7      197.42      188.29     20.32 o 
   4  -4   7      231.53      174.69     20.14 o 
  -4  -3   7      174.54      145.76     14.06 o 
  -3  -3   7      209.10      205.82     14.15 o 
  -2  -3   7      414.09      401.36     25.30 o 
  -1  -3   7      387.32      402.24     13.16 o 
   0  -3   7      815.75      867.09     13.83 o 
   1  -3   7      257.64      271.09     16.14 o 
   2  -3   7      207.55      238.17     20.63 o 
   3  -3   7      315.14      338.72     19.21 o 
   4  -3   7       83.90       68.33     18.57 o 
  -4  -2   7      278.28      273.34     51.57 o 
  -3  -2   7      160.56      175.11     28.40 o 
  -2  -2   7      316.22      304.53     14.89 o 
  -1  -2   7      357.80      350.35     13.77 o 
   0  -2   7     1466.36     1572.37     16.29 o 
   1  -2   7      623.78      588.34     16.18 o 
  -5  -1   7      263.08      254.78     13.58 o 
  -4  -1   7      178.68      182.98     11.45 o 
  -3  -1   7      205.27      226.13     14.48 o 
  -2  -1   7      339.84      310.86     22.97 o 
  -1  -1   7      406.38      382.63     12.45 o 
   0  -1   7      259.81      291.66     14.96 o 
   1  -1   7      896.78      936.56     35.35 o 
   2  -1   7      533.71      533.37     22.09 o 
  -5   0   7      517.85      503.01     12.17 o 
  -4   0   7      388.65      390.66     14.77 o 
  -3   0   7      641.40      640.53     17.34 o 
  -2   0   7      711.72      732.65     34.99 o 
  -1   0   7     1112.13     1032.87     16.59 o 
   0   0   7      316.55      320.54     14.10 o 
   1   0   7      508.20      566.94     17.04 o 
   2   0   7      700.01      760.03     21.16 o 
  -5   1   7      244.53      261.29     14.66 o 
  -4   1   7      161.42      172.47      9.62 o 
  -3   1   7     1776.38     1813.33     13.68 o 
  -2   1   7      948.72      866.80     75.85 o 
  -1   1   7      293.71      251.32     11.74 o 
   0   1   7     2930.73     3070.36     31.37 o 
   1   1   7      398.91      409.50     16.89 o 
   2   1   7      533.00      575.96     20.45 o 
  -5   2   7       94.35       91.16     14.67 o 
  -4   2   7      391.15      379.81      9.82 o 
  -3   2   7      312.20      325.11     10.53 o 
  -2   2   7      620.23      616.23     15.91 o 
  -1   2   7      540.56      540.63     16.54 o 
   0   2   7      449.67      443.01     26.04 o 
   1   2   7      609.24      607.90     17.09 o 
   2   2   7      383.56      387.35     14.00 o 
  -5   3   7      106.76       94.85      9.77 o 
  -4   3   7      616.23      611.00     60.28 o 
  -3   3   7      349.51      350.57     22.61 o 
  -2   3   7      114.69      120.34     13.23 o 
  -1   3   7     1115.46     1191.76     16.59 o 
   0   3   7      100.92       99.34     14.00 o 
   1   3   7       70.04       80.99     15.30 o 
   2   3   7      242.96      259.83     19.05 o 
   3   3   7      113.71      107.16     14.22 o 
  -5   4   7      284.19      251.32     52.20 o 
  -4   4   7      249.30      250.85     28.51 o 
  -3   4   7      236.96      263.38     13.94 o 
  -2   4   7      493.87      452.96     12.06 o 
  -1   4   7      514.99      533.08     23.59 o 
   0   4   7      153.43      171.60     15.70 o 
   1   4   7      327.81      330.29     20.53 o 
   2   4   7       51.19       46.54     20.02 o 
  -3   5   7      123.44      134.51     28.21 o 
  -2   5   7      302.58      306.89     43.13 o 
  -1   5   7      174.98      161.04     13.83 o 
   0   5   7      236.30      226.38     16.58 o 
  -1  -5   8      260.28      281.93     15.73 o 
   0  -5   8       15.49        5.34     18.86 o 
   1  -5   8      294.78      240.89     15.08 o 
   2  -5   8      252.62      207.52     21.55 o 
   3  -5   8      110.86       55.29     20.88 o 
  -3  -4   8      191.67      151.72     15.61 o 
  -2  -4   8      171.63      191.33     15.13 o 
  -1  -4   8      327.55      325.81     13.85 o 
   0  -4   8       59.32       64.35     11.55 o 
   1  -4   8       92.69       97.42     20.00 o 
   2  -4   8      245.09      282.66     20.22 o 
   3  -4   8       88.47       88.84     20.23 o 
   4  -4   8      212.50      144.67     20.37 o 
  -4  -3   8      117.68       95.83     28.89 o 
  -3  -3   8      337.47      337.88     14.04 o 
  -2  -3   8      481.37      502.81     17.93 o 
  -1  -3   8      289.96      299.21     36.65 o 
   0  -3   8      960.43      981.73     24.04 o 
   1  -3   8      295.73      330.66     25.08 o 
   2  -3   8       25.23       20.33     18.68 o 
   3  -3   8      278.81      255.69     20.00 o 
   4  -3   8      217.32      163.95     18.91 o 
  -4  -2   8      162.57      146.03     17.30 o 
  -3  -2   8      128.05      138.06     18.48 o 
  -2  -2   8      594.10      639.13     15.02 o 
  -1  -2   8      447.68      461.13     13.63 o 
   0  -2   8     1100.86     1220.86     24.50 o 
   1  -2   8     1262.47     1364.40     23.79 o 
   2  -2   8      187.13      203.54     20.79 o 
  -5  -1   8      205.24      192.93     19.70 o 
  -4  -1   8      807.97      760.21     27.28 o 
  -3  -1   8       92.85      101.83     21.77 o 
  -2  -1   8      359.56      370.48     12.55 o 
  -1  -1   8     1170.59     1227.09     17.68 o 
   0  -1   8      330.05      347.74     17.93 o 
   1  -1   8      738.26      810.45     50.42 o 
   2  -1   8      898.69      873.72     17.51 o 
  -5   0   8      312.24      294.41     13.59 o 
  -4   0   8      449.80      441.63      9.37 o 
  -3   0   8     1135.84     1151.97     25.44 o 
  -2   0   8     1025.11     1032.16     14.30 o 
  -1   0   8      592.53      549.11     13.97 o 
   0   0   8      873.83      871.49     25.87 o 
   1   0   8      923.51      907.11     13.04 o 
   2   0   8      456.40      461.21     19.65 o 
  -5   1   8      277.92      275.09     22.36 o 
  -4   1   8       66.92       67.06      8.60 o 
  -3   1   8     1112.87     1174.65     12.75 o 
  -2   1   8     1182.39     1251.64     16.98 o 
  -1   1   8      652.97      637.83     14.59 o 
   0   1   8      609.96      605.78     23.71 o 
   1   1   8      664.60      711.88     22.71 o 
   2   1   8      551.61      588.03     15.57 o 
  -5   2   8      216.40      212.88     13.22 o 
  -4   2   8       95.22       80.74     13.21 o 
  -3   2   8      654.35      683.68     13.73 o 
  -2   2   8      334.40      323.82     16.89 o 
  -1   2   8      268.31      266.00     18.40 o 
   0   2   8     1278.39     1222.34     30.83 o 
   1   2   8        5.47       13.55     16.29 o 
   2   2   8      336.59      339.16     14.52 o 
  -5   3   8      158.83      150.45     28.92 o 
  -4   3   8      492.44      520.97     40.12 o 
  -3   3   8      226.14      243.33     12.43 o 
  -2   3   8      438.83      478.78     21.15 o 
  -1   3   8      731.58      763.52     21.16 o 
   0   3   8      308.96      297.37     15.88 o 
   1   3   8      244.70      269.82     16.52 o 
   2   3   8       73.09       70.78     14.46 o 
  -4   4   8      318.12      303.68     50.99 o 
  -3   4   8      156.86      149.22     11.74 o 
  -2   4   8      239.25      262.28     13.62 o 
  -1   4   8      853.45      819.37     24.50 o 
   0   4   8      176.87      170.70     14.95 o 
   1   4   8      470.22      454.84     21.76 o 
  -3   5   8      158.78      141.04     20.57 o 
  -2   5   8      129.21      153.83     20.79 o 
  -1   5   8      190.15      170.95     16.81 o 
  -1  -5   9      245.55      257.29     21.81 o 
   0  -5   9      127.88      123.13     18.14 o 
   1  -5   9       41.01       37.18     18.20 o 
   2  -5   9      221.81      191.24     20.79 o 
  -3  -4   9       84.00       78.19     15.76 o 
  -2  -4   9      159.81      148.12     13.35 o 
  -1  -4   9      472.21      473.32     19.41 o 
   0  -4   9      321.89      330.57     12.44 o 
   1  -4   9      370.85      439.90     20.68 o 
   2  -4   9       91.87       37.19     19.34 o 
   3  -4   9       49.07       40.88     19.78 o 
  -3  -3   9      309.12      316.51     33.04 o 
  -2  -3   9      185.13      169.92     12.91 o 
  -1  -3   9      437.41      448.60     38.82 o 
   0  -3   9      587.86      623.70     15.46 o 
   1  -3   9     1243.83     1393.17     24.76 o 
   3  -3   9      116.62      109.39     19.92 o 
   4  -3   9      237.73      189.15     20.63 o 
  -4  -2   9      300.96      281.08     13.44 o 
  -3  -2   9      292.29      296.79     20.84 o 
  -2  -2   9      143.19      184.64     18.25 o 
  -1  -2   9      255.28      260.20     15.05 o 
   0  -2   9      796.58      827.18     23.14 o 
   1  -2   9      349.03      400.30     13.40 o 
   2  -2   9     1115.60     1146.20     18.98 o 
   3  -2   9      466.02      426.68     21.23 o 
  -5  -1   9       90.32       58.52     10.44 o 
  -4  -1   9      660.52      636.91     11.65 o 
  -3  -1   9      386.64      398.82     12.31 o 
  -2  -1   9      797.57      861.62     23.46 o 
  -1  -1   9      161.47      167.39     15.77 o 
   0  -1   9      295.72      288.54     31.12 o 
   1  -1   9      401.97      442.48     32.96 o 
   2  -1   9      125.57      133.55     14.68 o 
  -5   0   9      132.12      128.33      9.37 o 
  -4   0   9      277.01      286.53     10.13 o 
  -3   0   9      371.89      372.90     10.51 o 
  -2   0   9     1607.78     1683.46     28.39 o 
  -1   0   9     1417.48     1405.71     41.03 o 
   0   0   9       64.38       54.62     14.28 o 
   1   0   9      743.74      759.01     58.37 o 
   2   0   9      214.14      234.03     19.01 o 
  -5   1   9      250.61      205.71     14.19 o 
  -4   1   9       11.18        8.30     10.82 o 
  -3   1   9      194.16      209.58     10.98 o 
  -2   1   9      721.65      724.31     23.97 o 
  -1   1   9      537.67      515.24     13.96 o 
   0   1   9     1135.73     1233.77     24.41 o 
   1   1   9      389.44      434.84     21.61 o 
   2   1   9      219.91      235.36     12.69 o 
  -5   2   9      269.29      268.12     21.63 o 
  -4   2   9       90.52       79.63      8.67 o 
  -3   2   9      321.62      346.84     11.10 o 
  -2   2   9       98.35       97.26     14.85 o 
  -1   2   9      230.83      235.92     15.36 o 
   0   2   9      739.59      710.92     31.87 o 
   1   2   9      263.15      279.77     19.00 o 
   2   2   9      181.30      176.59     19.56 o 
  -5   3   9      272.48      242.86     28.54 o 
  -4   3   9      387.40      420.03     11.65 o 
  -3   3   9      428.40      444.95     26.70 o 
  -2   3   9      177.13      218.27     14.81 o 
  -1   3   9      301.77      323.71     15.99 o 
   0   3   9      580.20      594.62     34.76 o 
   1   3   9       78.14       81.97     15.67 o 
   2   3   9      327.15      332.92     14.75 o 
  -4   4   9      376.33      350.92     80.27 o 
  -3   4   9      212.53      188.65     34.49 o 
  -2   4   9      246.58      261.23     33.61 o 
  -1   4   9      343.83      325.28     21.74 o 
   0   4   9      178.66      178.65     15.23 o 
   1   4   9      251.37      246.69     20.26 o 
  -2   5   9      153.46      113.33     14.67 o 
  -1   5   9      156.45      118.03     16.78 o 
  -1  -5  10      106.76      102.20     30.79 o 
   0  -5  10      170.23      184.00     14.98 o 
   1  -5  10      100.17       90.27     20.39 o 
   2  -5  10      148.54      151.19     20.66 o 
  -2  -4  10      174.54      173.50     12.07 o 
  -1  -4  10      200.35      200.75     12.55 o 
   0  -4  10      122.02      141.59     13.48 o 
   1  -4  10      344.39      345.71     15.06 o 
   2  -4  10      252.82      217.65     19.73 o 
   3  -4  10       51.15       51.89     18.07 o 
  -3  -3  10      322.42      344.86     14.45 o 
  -2  -3  10      253.38      284.16     14.46 o 
  -1  -3  10      345.59      377.21     14.85 o 
   0  -3  10      327.08      330.20     13.67 o 
   1  -3  10      286.55      299.55     19.54 o 
  -4  -2  10       98.42       89.60     11.35 o 
  -3  -2  10      492.36      482.08     26.48 o 
  -2  -2  10      150.31      144.04     15.24 o 
  -1  -2  10      327.30      369.96     19.89 o 
   0  -2  10      322.48      321.67     14.95 o 
   1  -2  10      262.26      256.96     20.88 o 
   2  -2  10       81.20       85.15     13.17 o 
  -4  -1  10      195.56      222.69     14.31 o 
  -3  -1  10      309.35      307.06     11.34 o 
  -2  -1  10      453.38      439.85     22.87 o 
  -1  -1  10      567.47      614.37     16.90 o 
   0  -1  10      315.39      317.72     15.97 o 
   1  -1  10      111.97      115.28     13.64 o 
   2  -1  10      321.95      354.28     21.29 o 
  -5   0  10      193.75      177.68      9.46 o 
  -4   0  10      472.29      475.48      9.49 o 
  -3   0  10       53.26       68.01     11.22 o 
  -2   0  10     1235.57     1328.38     12.33 o 
  -1   0  10      536.34      597.80     16.78 o 
   0   0  10      384.01      398.69     14.70 o 
   1   0  10      683.45      741.14     24.09 o 
   2   0  10      201.15      223.11     20.96 o 
  -5   1  10      187.34      163.29     10.01 o 
  -4   1  10      279.44      275.68     11.13 o 
  -3   1  10      174.16      152.65     11.67 o 
  -2   1  10      431.21      419.36     21.91 o 
  -1   1  10      540.55      558.79     15.40 o 
   0   1  10      137.72      168.73     19.70 o 
   1   1  10      860.80      938.63     13.80 o 
   2   1  10      162.26      180.23     14.12 o 
  -5   2  10      381.98      352.27     11.32 o 
  -4   2  10      223.90      227.50     10.70 o 
  -3   2  10      807.67      799.75     11.91 o 
  -2   2  10      313.58      344.80     12.27 o 
  -1   2  10      276.07      282.89     13.89 o 
   0   2  10      609.03      646.37     20.29 o 
   1   2  10      117.72      109.25     14.24 o 
   2   2  10      129.89      117.37     19.44 o 
  -4   3  10      331.41      303.86     11.50 o 
  -3   3  10      692.56      690.97     56.50 o 
  -2   3  10      403.69      410.93     20.75 o 
  -1   3  10      325.21      346.13     19.85 o 
   0   3  10      720.82      718.99     16.84 o 
   1   3  10      100.06       96.61     17.46 o 
   2   3  10      139.46      129.81     21.15 o 
  -4   4  10      173.40      147.92     16.34 o 
  -3   4  10      187.25      173.40     19.66 o 
  -2   4  10      286.70      251.55     18.44 o 
  -1   4  10      293.45      244.97     21.20 o 
   0   4  10      215.08      198.64     42.49 o 
  -2  -4  11      361.39      338.32     16.51 o 
  -1  -4  11      185.00      211.02     22.34 o 
   0  -4  11      296.48      299.51     11.82 o 
   1  -4  11      159.68      177.59     19.97 o 
   2  -4  11      204.77      171.40     18.78 o 
  -3  -3  11      158.01      138.73     16.74 o 
  -2  -3  11      194.19      219.91     15.30 o 
  -1  -3  11      255.99      289.76     13.48 o 
   0  -3  11      193.84      196.78     14.12 o 
   1  -3  11      566.87      649.86     20.23 o 
   2  -3  11      199.56      181.68     20.19 o 
   3  -3  11      160.89      141.22     20.41 o 
  -4  -2  11       78.26       69.64     14.45 o 
  -3  -2  11      452.08      452.64     30.19 o 
  -2  -2  11       81.25       86.92     13.42 o 
  -1  -2  11      214.23      228.06     19.57 o 
   0  -2  11      222.41      250.01     14.91 o 
   1  -2  11      111.78      128.90     13.40 o 
   2  -2  11      390.90      419.65     34.24 o 
  -4  -1  11      384.34      382.67     15.09 o 
  -3  -1  11      372.69      337.01     29.21 o 
  -2  -1  11      433.69      443.68     14.67 o 
  -1  -1  11      745.01      773.47     25.50 o 
   0  -1  11      319.87      330.24     14.22 o 
   1  -1  11      131.09      132.26     19.13 o 
   2  -1  11      282.06      302.42     15.60 o 
  -5   0  11      129.79      107.91      9.49 o 
  -4   0  11      233.86      243.55      9.86 o 
  -3   0  11      305.08      310.61     10.89 o 
  -2   0  11      528.42      541.03     20.57 o 
  -1   0  11     1276.58     1290.19     15.33 o 
   0   0  11      557.41      538.04     12.78 o 
   1   0  11      397.55      413.98     20.80 o 
   2   0  11      335.30      369.48     21.57 o 
  -5   1  11      205.46      204.07     27.90 o 
  -4   1  11      324.98      317.01     13.11 o 
  -3   1  11       37.17       52.88     13.40 o 
  -2   1  11      877.59      878.06     19.72 o 
  -1   1  11      259.69      264.11     13.00 o 
   0   1  11      490.88      466.29     18.72 o 
   1   1  11      775.30      805.49     42.90 o 
   2   1  11      124.67      143.68     20.41 o 
  -4   2  11      331.31      306.16     19.80 o 
  -3   2  11      439.62      460.59     26.76 o 
  -2   2  11      330.88      320.84     11.50 o 
  -1   2  11      346.31      334.42     14.65 o 
   0   2  11      287.05      269.09     19.28 o 
   1   2  11      586.28      595.17     13.44 o 
   2   2  11       61.47       80.78     19.34 o 
  -4   3  11      179.37      170.53     11.53 o 
  -3   3  11      461.69      456.66     58.20 o 
  -2   3  11      215.80      211.22     13.90 o 
  -1   3  11      274.91      278.81     28.90 o 
   0   3  11      316.98      318.55     29.01 o 
   1   3  11      161.07      128.51     23.36 o 
  -3   4  11      171.64      160.11     27.92 o 
  -2   4  11      175.36      153.50     17.31 o 
  -1   4  11      121.58       87.26     22.67 o 
   0   4  11      242.51      221.76     16.01 o 
  -1  -4  12      154.88      154.64     14.44 o 
   0  -4  12      154.57      148.10     13.36 o 
   1  -4  12      191.17      202.38     15.22 o 
  -3  -3  12       77.80       70.75     12.09 o 
  -2  -3  12      365.14      345.85     20.58 o 
  -1  -3  12      113.21      122.76     13.66 o 
   0  -3  12      219.25      234.51     19.90 o 
   1  -3  12      150.09      150.04     15.65 o 
   2  -3  12      242.18      169.51     22.50 o 
   3  -3  12      219.65      194.43     22.71 o 
  -3  -2  12      190.21      191.97     27.88 o 
  -2  -2  12      180.79      154.30     13.64 o 
  -1  -2  12      415.24      412.42     20.04 o 
   0  -2  12      277.37      260.26     13.68 o 
   1  -2  12      181.65      197.23     14.68 o 
   2  -2  12       88.48      114.48     32.01 o 
  -4  -1  12       87.26       91.17     11.70 o 
  -3  -1  12      522.64      498.75     34.82 o 
  -2  -1  12       57.14       75.62     11.01 o 
  -1  -1  12      813.12      820.63     13.20 o 
   0  -1  12      833.94      898.89     44.88 o 
   1  -1  12      186.84      231.21     19.27 o 
   2  -1  12      297.49      366.54     20.03 o 
  -4   0  12      322.51      307.25     16.60 o 
  -3   0  12      105.02      112.79      8.79 o 
  -2   0  12      188.40      194.88     11.34 o 
  -1   0  12      376.28      395.22     11.60 o 
   0   0  12      467.41      503.06     13.77 o 
   1   0  12      458.46      493.02     19.71 o 
   2   0  12      442.93      441.33     20.22 o 
  -4   1  12      334.77      313.27     16.98 o 
  -3   1  12      172.54      180.48     13.60 o 
  -2   1  12      343.94      322.05     11.73 o 
  -1   1  12       94.96       67.67     18.63 o 
   0   1  12       52.62       67.31     13.04 o 
   1   1  12      439.26      484.44     14.03 o 
  -4   2  12      305.08      302.07     11.89 o 
  -3   2  12      275.84      294.12     13.10 o 
  -2   2  12      592.89      581.90     20.95 o 
  -1   2  12      247.38      244.77     20.07 o 
   0   2  12       39.15       51.94     17.31 o 
   1   2  12      203.64      229.21     14.25 o 
   2   2  12       73.10       73.01     14.66 o 
  -4   3  12      146.44      112.97     11.91 o 
  -3   3  12      239.42      201.81     16.03 o 
  -2   3  12      243.11      230.25     24.91 o 
  -1   3  12      312.52      303.48     13.79 o 
   0   3  12      339.59      374.56     22.82 o 
   1   3  12       82.43       76.84     15.61 o 
  -2   4  12       97.99       97.19     14.80 o 
  -1  -4  13      197.61      166.70     14.37 o 
   0  -4  13      176.15      180.83     33.29 o 
   1  -4  13      100.05      126.73     18.88 o 
  -2  -3  13      150.89      167.01     14.42 o 
  -1  -3  13      120.73      130.84     11.46 o 
   0  -3  13      220.70      243.36     15.05 o 
   1  -3  13      173.75      162.77     12.01 o 
   2  -3  13      102.59       61.94     21.57 o 
  -3  -2  13      225.92      239.62     24.77 o 
  -2  -2  13      267.95      271.81     14.27 o 
  -1  -2  13       48.92       50.04     14.62 o 
   0  -2  13      399.24      434.95     36.71 o 
   1  -2  13      183.74      183.92     15.71 o 
   2  -2  13       43.68       48.61     19.44 o 
  -4  -1  13      410.79      342.42     27.09 o 
  -3  -1  13      342.87      362.34     22.17 o 
  -2  -1  13      152.01      145.45     13.36 o 
  -1  -1  13      407.96      471.65     25.96 o 
   0  -1  13      312.55      353.99     19.79 o 
   1  -1  13      228.00      234.04     18.57 o 
   2  -1  13      188.64      165.06     19.56 o 
  -4   0  13      135.38      132.40     13.01 o 
  -3   0  13      505.80      478.54      9.79 o 
  -2   0  13       98.48       97.05      9.63 o 
  -1   0  13      375.80      395.30     12.32 o 
   0   0  13      160.54      154.10     13.64 o 
   1   0  13      169.00      213.66     19.00 o 
   2   0  13      348.64      386.08     22.14 o 
  -4   1  13      133.75      133.27     14.46 o 
  -3   1  13      173.31      163.46     10.00 o 
  -2   1  13      376.91      368.69     23.62 o 
  -1   1  13      341.37      361.23     31.37 o 
   0   1  13       70.21       76.51     18.13 o 
   1   1  13       96.93       93.41     12.89 o 
  -4   2  13      284.79      244.74     17.49 o 
  -3   2  13      160.30      174.16     11.62 o 
  -2   2  13      493.65      463.66     17.34 o 
  -1   2  13      246.15      233.28     18.91 o 
   0   2  13      302.46      309.41     11.98 o 
   1   2  13      209.13      199.37     40.01 o 
  -3   3  13      257.84      235.79     22.70 o 
  -2   3  13      165.28      157.85     17.57 o 
  -1   3  13      261.64      275.91     21.40 o 
   0   3  13      207.23      170.28     21.70 o 
  -2  -3  14      254.72      232.30     23.38 o 
  -1  -3  14       68.87       68.32     20.97 o 
   0  -3  14      141.27      128.15     12.07 o 
   1  -3  14      235.73      219.82     12.81 o 
  -3  -2  14      148.28      160.11     15.04 o 
  -2  -2  14      318.32      339.53     20.73 o 
  -1  -2  14      146.93      168.97     15.13 o 
   0  -2  14      272.97      248.07     13.05 o 
   1  -2  14      170.26      155.05     12.91 o 
   2  -2  14       93.29       95.57     19.94 o 
  -3  -1  14      312.01      306.66     14.02 o 
  -2  -1  14      179.01      207.75     14.33 o 
  -1  -1  14      149.08      146.70     12.79 o 
   0  -1  14      476.13      504.64     21.22 o 
   1  -1  14      258.71      253.01     19.21 o 
   2  -1  14      146.67      132.33     15.73 o 
  -3   0  14      175.98      165.08     10.07 o 
  -2   0  14       85.20       74.43      9.39 o 
  -1   0  14      292.17      305.49     22.85 o 
   0   0  14      138.82      127.78     14.14 o 
   1   0  14      126.86      123.90     19.68 o 
   2   0  14      380.20      387.17     22.71 o 
  -3   1  14      275.33      270.81     12.80 o 
  -2   1  14      193.96      180.73      9.85 o 
  -1   1  14      347.90      362.45     12.70 o 
   0   1  14      132.71      151.12     13.78 o 
   1   1  14       78.21       73.51     11.56 o 
  -3   2  14      414.21      375.94     24.45 o 
  -2   2  14      384.28      375.81     34.48 o 
  -1   2  14      253.08      264.41     20.47 o 
   0   2  14      250.09      231.49     22.65 o 
  -2  -2  15      206.17      200.28     15.57 o 
  -1  -2  15       38.04       26.98     14.03 o 
   0  -2  15      206.82      175.32     18.23 o 
   1  -2  15      200.44      223.48     21.14 o 
  -3  -1  15      161.58      156.94     12.47 o 
  -2  -1  15      319.46      319.12     11.00 o 
  -1  -1  15       57.99       52.38     12.96 o 
   0  -1  15      234.66      213.87     20.06 o 
   1  -1  15      170.35      147.13     14.65 o 
  -3   0  15      106.96       87.38      9.62 o 
  -2   0  15      150.92      145.13     10.91 o 
  -1   0  15      244.58      238.26     14.61 o 
   0   0  15      148.95      127.01     16.03 o 
   1   0  15       62.50       64.41     19.54 o 
  -3   1  15      274.46      265.15     21.44 o 
  -2   1  15      166.11      173.89     14.84 o 
  -1   1  15      325.55      312.48     11.18 o 
   0   1  15      166.44      177.97     13.12 o 
  -2   2  15      203.42      212.38     20.78 o 
  -1   2  15      230.50      250.15     12.16 o 
  -2  -1  16      222.97      227.26     23.69 o 
  -1  -1  16      134.72      119.37     15.03 o 
   0  -1  16      195.56      192.03     21.02 o 
  -2   0  16      159.10      155.69     12.30 o 
  -1   0  16       92.36       81.71     11.80 o 
   0   0  16      209.53      203.05     15.35 o 
  -1   1  16      280.67      258.32     33.17 o 
                                                 
